# Supplementary material for: Wetting transitions in droplet drying on soft materials
Source: Nat Commun. 2019 Oct 21;10:4776. doi: 10.1038/s41467-019-12093-w (PMC6803709; doi:10.1038/s41467-019-12093-w)
Supplement: Supplementary file 3 — source data [file 41467_2019_12093_MOESM3_ESM.xlsx]

## Sheet: Figure 1d
Figure 1c
PDMS Sylgard 184 9:1	θ* (°)	t (s)		PDMS Sylgard 184 50:1	θ* (°)	t (s)
	114.856	5			118.026	10
	109.387	10			115.466	15
	107.747	15			113.558	20
	106.644	20			109.833	25
	105.513	25			107.812	30
	104.322	30			106.591	35
	102.949	35			105.285	40
	102.349	40			103.672	45
	102.126	45			101.962	50
	101.857	50			100.594	55
	101.597	55			99.031	60
	101.184	60			97.4595	65
	100.799	65			95.868	70
	100.475	70			93.789	75
	99.839	75			90.9855	80
	99.351	80			87.4605	85
	98.723	85			81.919	90
	98.05	90			81.9685	95
	97.6095	95			78.5865	100
	96.82	100			75.792	105
	96.2085	105			73.117	110
	95.281	110			68.5955	115
	94.6825	115			66	120
	94.2125	120			60.8625	125
	93.661	125			58.4315	130
	92.865	130			54.331	135
	91.6345	135			50.6725	140
	91.0775	140			44.256	145
	90.4005	145			38.1735	150
	89.3995	150			34.9035	155
	88.423	155			30.349	160
	86.225	160			27.308	165
	82.8225	165			36.2845	170
	80.0125	170			25.153	175
	75.4305	175
	67.355	180
	57.105	185
	29.112	190

## Sheet: Figure 1e
Figure 1d
PDMS Sylgard 184 9:1	R (µm)	t (s)		PDMS Sylgard 184 50:1	R (µm)	t (s)
	251.829	5			228.857	10
	261.022	10			228.458	15
	261.022	15			229.305	20
	261.022	20			235.557	25
	261.022	25			235.557	30
	261.022	30			235.557	35
	260.608	35			235.557	40
	257.674	40			235.557	45
	253.508	45			235.557	50
	250.168	50			235.859	55
	245.145	55			236.68	60
	242.221	60			235.284	65
	239.158	65			235.552	70
	235.821	70			234.998	75
	233.311	75			234.16	80
	230.528	80			233.317	85
	226.631	85			233.317	90
	223.567	90			232.758	95
	219.95	95			231.364	100
	213.266	100			230.805	105
	207.976	105			229.978	110
	203.244	110			228.304	115
	199.067	115			227.744	120
	194.89	120			225.798	125
	190.995	125			224.408	130
	185.425	130			222.738	135
	179.021	135			220.507	140
	173.731	140			218.564	145
	169.276	145			212.439	150
	164.543	150			204.915	155
	158.14	155			196.008	160
	149.232	160			189.886	165
	136.982	165			179.306	170
	130.019	170			164.268	175
	121.945	175
	112.761	180
	106.636	185
	103.295	190

## Sheet: Figure 1f
Figure 1e
PDMS Sylgard 184 9:1, rH = 15%	Run 01		Run 02		Run 03		Run 04		Run 05		Run 06		Run 07		Run 08		Run 09			PDMS Sylgard 184 50:1, rH = 15%	Run 01		Run 02		Run 03		Run 04		Run 05		Run 06		Run 07		Run 08		Run 09
	θ* (°)	R/R0 (-)	θ* (°)	R/R0 (-)	θ* (°)	R/R0 (-)	θ* (°)	R/R0 (-)	θ* (°)	R/R0 (-)	θ* (°)	R/R0 (-)	θ* (°)	R/R0 (-)	θ* (°)	R/R0 (-)	θ* (°)	R/R0 (-)			θ* (°)	R/R0 (-)	θ* (°)	R/R0 (-)	θ* (°)	R/R0 (-)	θ* (°)	R/R0 (-)	θ* (°)	R/R0 (-)	θ* (°)	R/R0 (-)	θ* (°)	R/R0 (-)	θ* (°)	R/R0 (-)	θ* (°)	R/R0 (-)
	119.32	0.996606	115.85	0.992583	116.754	0.987775	116.743	0.993324	115.773	0.995968	113.688	0.998913	116.356	0.992771	116.875	0.990025	115.589	0.98973			129.464	0.95327	124.987	0.965821	126.257	0.947028	123.917	0.960199	122.317	0.96799	123.099	0.960584	124.268	0.952694	123.346	0.95765	129.912	0.922529
	115.477	0.998912	114.721	0.997528	115.766	0.993888	115.081	0.998665	116.587	0.995968	112.653	0.998876	115.261	0.99759	114.711	0.996259	114.705	0.996149			127.614	0.984885	124.633	0.990005	123.965	0.974134	121.042	0.981343	119.997	0.984635	121.09	0.982482	121.535	0.978975	119.999	0.980874	126.802	0.961268
	114.51	1	114.088	0.998764	115.008	0.996333	114.422	1	116.051	0.997312	111.995	1.00106	114.273	1	114.111	0.998753	113.528	0.998716			124.767	1.00236	122.87	1.0064	122.602	0.993287	119.569	0.991294	118.314	0.994878	119.239	0.992701	119.596	0.992116	118.566	0.991803	124.362	0.985909
	113.197	1	113.359	1	111.296	1	113.55	1	114.601	1	111.143	1	113.788	1	114.143	1	112.953	1			121.126	1	122.365	1	121.391	1	118.198	1	117.335	1	118.103	1	118.502	1	117.323	1	124.336	1
	112.346	1	112.904	1	113.152	0.997555	112.749	1	113.751	0.998656	110.322	1.00395	113.025	1.0012	112.559	1.00125	111.347	1.00257			119.713	1	121.414	1.02128	119.815	1.01021	116.657	1.00746	116.066	1.00512	117.058	1.00438	117.916	1.00526	116.462	1.0041	121.866	1.01878
	111.563	1.00458	112.306	1	112.43	0.997555	111.837	1	112.991	0.998656	109.667	1.00395	112.427	1.0012	111.553	1.00125	110.959	1.00257			118.709	1.00996	119.195	1.03508	119.719	1.01021	115.651	1.01119	115.154	1.00768	116.24	1.0073	117.052	1.01051	115.425	1.00956	121.156	1.03169
	110.709	1.00458	111.645	1	111.745	0.997555	111.205	1	111.803	1	108.913	1.00395	111.874	1.00482	110.473	1.00249	110.064	1.00385			117.97	1.00996	117.225	1.04666	118.119	1.02973	114.869	1.01368	114.357	1.01024	116.612	1.01022	116.15	1.01577	114.822	1.01366	119.604	1.04695
	109.775	1.00458	110.819	1	110.892	0.997555	110.382	1	110.392	0.995968	108.005	1.00395	110.631	1.00482	109.935	1.00125	109.291	1.00513			116.809	1.02126	115.719	1.04666	117.161	1.02973	113.87	1.01493	113.609	1.01152	115.622	1.01752	114.933	1.02102	113.73	1.01639	119.154	1.04695
	108.787	1.00114	110.186	1	110.544	0.997555	109.655	1	109.81	0.99328	107.12	1.00395	110.032	1.00602	108.994	1.00249	108.434	1.00513			116.177	1.02126	115.477	1.04666	116.128	1.02973	113.367	1.01493	112.96	1.01408	114.466	1.0219	114.403	1.02365	112.868	1.01913	117.862	1.05281
	107.948	1.00114	109.499	1	109.826	0.997555	109.03	1	109.109	1	106.436	1.00395	109.369	1.00602	108.565	1.00125	107.483	1.00642			115.451	1.02126	114.623	1.04666	115.538	1.02973	112.974	1.01617	112.607	1.01536	113.191	1.02336	113.764	1.02497	111.97	1.02049	118.291	1.05281
	106.849	1.00114	108.704	1	109.294	0.997555	108.181	1	107.192	1	105.517	1.00395	108.269	1.00602	107.906	1.00249	106.428	1.00642			114.843	1.02126	114.989	1.04666	114.788	1.02973	112.215	1.01617	112.103	1.01793	112.255	1.02482	112.689	1.0276	110.968	1.02186	114.324	1.05281
	105.927	0.994213	107.828	1	108.438	0.997555	107.067	1	107.84	0.998656	104.517	1.00395	107.398	1.00602	106.398	1.00249	105.7	1.00642			114.108	1.02637	114.569	1.04666	113.894	1.02973	111.148	1.01617	111.556	1.01793	111.684	1.02482	112.214	1.02891	110.384	1.02186	113.779	1.05868
	104.993	0.994213	106.912	1	107.803	0.997555	106.092	1	105.621	1	103.518	1.00395	106.644	1.00602	105.315	1.00249	104.644	1.00642			113.454	1.02637	113.555	1.05053	113.563	1.02973	110.442	1.01617	110.941	1.01921	110.894	1.02482	111.456	1.02891	109.761	1.02186	116.404	1.06807
	103.981	0.994213	106.21	1	106.913	0.997555	105.245	1	105.382	0.998656	102.481	1.00395	105.616	1.00602	104.263	1.00249	103.727	1.00642			112.596	1.02637	113.605	1.05053	112.583	1.02973	109.957	1.01617	110.181	1.01921	110.317	1.02482	110.824	1.02891	108.847	1.02186	112.118	1.06807
	102.854	0.994213	105.274	1	106.165	0.996333	104.023	1	104.018	0.998656	101.137	1.00395	104.562	1.00602	103.13	1.00249	102.731	1.00513			112.008	1.02515	112.413	1.05053	111.617	1.02973	109.375	1.01493	109.607	1.01921	109.232	1.02482	110.078	1.03022	108.299	1.02186	112.052	1.07629
	101.614	0.994213	104.138	1	105.138	0.996333	103.07	0.998665	102.732	0.998656	100.175	1.00395	103.787	1.00602	102.031	1.00249	101.862	1.00385			110.37	1.02515	111.463	1.05053	111.053	1.02973	108.446	1.01493	109.012	1.01921	108.436	1.02336	109.651	1.02891	107.545	1.02186	112.461	1.07629
	100.304	0.994213	103.579	1	104.353	0.996333	101.755	0.998665	101.595	0.998656	99.007	1.00395	103.054	1.00602	101.332	1.00125	100.766	0.998716			109.224	1.02272	110.603	1.05053	110.143	1.0335	107.698	1.01493	108.549	1.01921	107.358	1.02336	108.955	1.02891	106.646	1.02186	109.252	1.07629
	99.2395	0.994213	102.668	1	103.436	0.996333	100.475	0.998665	101.865	0.997312	98.4015	1.00143	101.701	1.00602	100.935	0.997506	100.271	0.988447			107.965	1.02272	109.619	1.05053	109.308	1.03097	106.808	1.01493	107.671	1.01921	105.209	1.02336	108.433	1.02891	106.059	1.02049	110.056	1.07629
	98.1515	0.993054	101.469	1	102.398	0.996333	99.3705	0.998665	97.326	0.998656	97.7075	0.996394	100.918	1.00482	99.9835	0.991272	101.252	0.974326			107.008	1.02641	108.477	1.04806	108.488	1.03097	105.731	1.01368	107.148	1.01921	104.178	1.02336	107.478	1.02891	105.164	1.02049	107.6	1.07629
	97.29	0.982835	100.165	1	101.276	0.996333	98.1625	0.99733	96.919	0.987903	97.4965	0.986317	100.022	1.00241	100.612	0.978803	101.156	0.961489			106.148	1.02641	107.858	1.04806	107.403	1.03097	104.766	1.01368	106.139	1.01793	102.975	1.02336	106.756	1.02891	104.365	1.02049	108.824	1.07629
	97.0575	0.968063	99.3885	0.998764	100.406	0.996333	97.8695	0.985314	96.8165	0.971774	97.719	0.97246	99.7785	0.996386	100.786	0.966334	101.115	0.95122			105.64	1.02641	106.936	1.04806	106.749	1.03097	104.106	1.01368	105.52	1.01793	101.791	1.0219	106.138	1.02891	103.126	1.02049	106.65	1.07864
	97.5305	0.947548	98.3995	0.997528	99.4945	0.992665	98.401	0.969292	97.773	0.952957	98.1095	0.957344	99.915	0.986747	100.499	0.952618	101.031	0.939666			104.374	1.02641	106.365	1.04801	105.745	1.03097	102.696	1.01244	104.809	1.01665	100.575	1.0219	105.12	1.02891	102.295	1.01913	105.359	1.07864
	97.75	0.937244	97.763	0.990111	99.24	0.986553	98.675	0.951936	98.292	0.932796	97.73	0.968681	100.444	0.973494	100.82	0.941397	101.276	0.929397			103.297	1.02385	105.256	1.04666	104.709	1.03097	101.432	1.01244	104.243	1.01665	99.2915	1.02044	104.206	1.0276	101.334	1.01913	101.741	1.07746
	100.564	0.928199	98.36	0.978986	99.3215	0.974328	99.4605	0.933244	98.737	0.915323	98.1405	0.920814	100.188	0.960241	100.173	0.931421	100.87	0.919127			102.444	1.02385	104.13	1.04279	103.163	1.02968	100.179	1.01244	103.486	1.01665	97.8305	1.02044	103.882	1.0276	100.421	1.01913	101.133	1.07746
	97.7935	0.915566	98.4315	0.964153	99.449	0.962103	99.8655	0.917223	99.402	0.899194	98.04	0.909477	100.666	0.948193	100.759	0.9202	100.209	0.910141			101.368	1.02272	103.162	1.03909	101.037	1.02968	99.042	1.01119	102.62	1.01536	96.144	1.01898	102.918	1.02628	99.0225	1.01776	99.963	1.07746
	97.6125	0.908625	99.3755	0.948084	100.127	0.94621	100.191	0.902537	99.5035	0.885753	97.9135	0.8994	100.611	0.937349	100.328	0.911471	99.9665	0.899872			100.21	1.01751	102.469	1.03909	99.42	1.02706	97.64	1.01119	101.845	1.01536	94.7715	1.01898	102.002	1.02628	98.096	1.01776	99.196	1.07746
	97.286	0.899551	99.5195	0.933251	100.367	0.932763	100.166	0.889186	99.3725	0.873656	97.265	0.889322	100.302	0.927711	99.8575	0.901496	99.639	0.889602			98.9435	1.01751	101.342	1.03909	97.8955	1.02453	96.7685	1.00995	100.885	1.01408	93.4135	1.01752	101.001	1.02628	96.878	1.01639	96.803	1.07395
	96.762	0.886996	99.499	0.92089	100.803	0.919315	99.994	0.87717	99.1035	0.861559	97.2775	0.879245	100.359	0.916867	96.838	0.894015	99.341	0.879332			97.7035	1.01751	100.482	1.03909	96.5235	1.02453	95.6285	1.00995	100.099	1.01408	91.7215	1.01752	100.139	1.02497	95.7315	1.01639	95.911	1.07395
	95.9255	0.877835	99.4575	0.909765	100.885	0.90709	98.552	0.866489	98.414	0.849462	97.207	0.867908	100.083	0.908434	98.8775	0.882793	99.5355	0.866496			96.342	1.01751	99.141	1.03909	95.2315	1.02463	94.2055	1.00995	99.0265	1.0128	89.287	1.01752	98.994	1.02497	94.291	1.01503	96.826	1.07395
	95.5275	0.865338	99.3875	0.89864	100.772	0.896088	99.1415	0.853138	98.544	0.836022	96.2615	0.857831	100.101	0.898795	96.647	0.872818	99.1855	0.856226			94.984	1.01633	97.774	1.03909	93.32	1.02066	93.161	1.00871	97.8245	1.0128	87.3995	1.01606	98.044	1.02365	93.1115	1.01503	95.029	1.07395
	95.215	0.865338	99.3915	0.888752	100.559	0.886308	98.862	0.842457	98.0595	0.822581	96.1845	0.847754	99.8885	0.889157	99.2795	0.860349	98.454	0.844673			93.3565	1.01633	96.486	1.03909	91.623	1.02066	91.7355	1.00871	96.554	1.0128	85.825	1.0146	96.995	1.02365	91.29	1.01503	94.141	1.07276
	95.0285	0.850504	99.311	0.878863	100.424	0.875306	98.121	0.830441	97.763	0.80914	93.8515	0.838936	99.5295	0.880723	96.9505	0.850374	98.296	0.833119			91.5545	1.01622	95.779	1.03909	90.5625	1.01948	90.211	1.00746	95.4255	1.01152	86.1175	1.00584	95.8835	1.02234	90.495	1.0123	93.353	1.07276
	94.77	0.838019	98.919	0.868974	100.109	0.866748	98.073	0.817089	97.22	0.797043	95.5155	0.82508	99.2485	0.871084	96.6835	0.840399	95.4725	0.824134			90.045	1.01496	94.362	1.03901	88.537	1.01959	89.0555	1.00746	94.287	1.01152	81.5535	1.01314	94.7455	1.02234	88.9765	1.0123	92.29	1.06807
	94.303	0.822024	98.3715	0.859085	100.049	0.856968	97.7285	0.805073	96.777	0.782258	95.432	0.813743	99.0765	0.861446	93.699	0.832918	95.2305	0.81258			88.3895	1.015	93.1855	1.03764	86.8115	1.0169	87.688	1.00622	92.8985	1.01152	78.944	1.01168	93.4805	1.02234	87.428	1.01093	91.345	1.06807
	93.8605	0.810709	98.264	0.849197	99.7365	0.847188	97.817	0.791722	96.3795	0.768817	95.069	0.802406	98.521	0.853012	95.25	0.819202	97.485	0.79846			86.8885	1.01122	91.1585	1.03252	85.0385	1.01309	85.7565	1.00622	91.9285	1.01024	76.745	1.01168	92.1365	1.02102	85.551	1.01093	90.301	1.06455
	93.4115	0.797008	97.9695	0.838072	99.612	0.836186	96.8895	0.779706	96.1845	0.754032	94.563	0.789809	98.8455	0.840964	97.3125	0.805486	96.9815	0.785623			84.7595	1.0061	90.0955	1.03252	83.0385	1.00768	84.301	1.00498	90.7495	1.01024	73.701	1.01022	90.9335	1.02102	83.817	1.00956	89.32	1.06455
	92.812	0.784338	97.512	0.828183	99.1945	0.826406	96.5885	0.766355	95.585	0.737903	94.104	0.777212	98.5145	0.842169	96.341	0.794264	94.535	0.775353			82.601	1.0061	88.101	1.02877	80.843	1.00768	82.34	1.00498	89.452	1.00896	70.0005	1.01022	89.6455	1.01971	81.7905	1.00956	88.227	1.06103
	92.6	0.769543	97.614	0.815822	98.899	0.815403	96.446	0.753004	95.0375	0.723118	94.1035	0.763356	98.2475	0.83253	96.666	0.781796	94.332	0.761232			80.5745	1.00244	86.0535	1.02877	78.4685	1.00392	80.3675	1.00373	87.9085	1.00896	67.032	1.0073	88.4455	1.01971	79.6455	1.0082	87.205	1.05868
	92.368	0.755891	97.0445	0.805933	98.681	0.805623	96.1485	0.738318	95.0775	0.706989	93.732	0.75076	97.5405	0.821687	96.3795	0.769327	94.0875	0.748395			78.0825	1.00244	84.5865	1.02625	75.703	1.00392	78.2305	1.00373	86.374	1.00768	63.9285	1.00438	87.044	1.0184	77.242	1.0082	84.783	1.05633
	91.503	0.743016	95.626	0.794808	98.396	0.793399	95.7445	0.723632	94.21	0.69086	93.2935	0.736903	97.4535	0.810843	95.9985	0.756858	93.5745	0.735558			75.6335	0.998581	82.703	1.02366	73.2585	1.00139	75.905	1.00249	84.716	1.00768	60.5365	1.00146	85.9025	1.01708	75.1155	1.00683	84.779	1.05402
	90.5815	0.731064	95.611	0.783684	98.06	0.783619	95.4585	0.708945	93.891	0.674731	93.012	0.721787	97.0205	0.801205	95.6905	0.744389	93.641	0.720154			72.715	0.99484	80.203	1.02366	69.8725	0.994797	73.6705	1.00124	83.164	1.0064	56.996	0.99708	84.0545	1.01708	72.588	1.00683	81.634	1.05399
	89.5685	0.713988	95.6625	0.770087	97.707	0.771394	94.7425	0.694259	92.8285	0.657258	89.7805	0.71045	96.878	0.789157	95.3305	0.73192	92.954	0.707317			69.9565	0.98858	77.985	1.02366	66.971	0.993558	70.889	1	81.3945	1.0064	53.235	0.991241	82.0695	1.01708	70.4535	1.0041	80.234	1.05047
	88.4565	0.700248	95.1835	0.758962	97.463	0.760391	93.8645	0.679573	92.1545	0.639785	92.253	0.707931	96.436	0.778313	94.883	0.718204	93.758	0.691913			66.504	0.98858	75.935	1.02117	63.386	0.989852	68.288	0.998756	79.461	1.00512	49.978	0.982482	79.3405	1.01708	67.83	1.00273	77.98	1.04812
	87.2665	0.684016	95.2875	0.746601	96.9465	0.748166	93.754	0.662216	91.108	0.622312	91.6045	0.694075	96.206	0.76747	94.2695	0.704489	93.1905	0.676508			63.378	0.986189	73.521	1.01875	59.9445	0.984699	65.4615	0.998756	77.265	1.00512	46.6805	0.970803	78.124	1.01577	65.06	1.00137	76.877	1.04577
	86.535	0.669482	95.2425	0.733004	96.7065	0.737164	92.814	0.64486	90.226	0.604839	90.6215	0.678959	96.153	0.755422	93.3515	0.69202	89.0805	0.663671			60.282	0.977285	71.0435	1.01753	57.049	0.97451	62.336	0.996269	75.4565	1.00384	43.024	0.956204	76.4055	1.01445	62.189	1	74.576	1.04225
	84.226	0.653256	94.452	0.720643	96.4425	0.723716	92.062	0.628838	88.7535	0.586022	89.995	0.665102	95.4745	0.744578	92.876	0.678304	91.6855	0.648267			56.746	0.976025	68.106	1.01364	54.722	0.964089	59.214	0.995025	73.519	1.00256	40.1465	0.934307	74.21	1.01445	58.6525	0.997268	70.944	1.04107
	82.605	0.640482	94.122	0.708282	96.145	0.711491	91.168	0.611482	87.157	0.568548	88.314	0.651246	94.9795	0.73253	86.462	0.667082	90.356	0.632863			53.295	0.970795	65.4065	1.01253	50.3545	0.959913	56.432	0.991294	70.9805	1.00128	38.4165	0.906569	71.814	1.01314	55.553	0.993169	64.433	1.0399
	80.3705	0.622478	93.486	0.695921	95.5285	0.698044	90.1875	0.594126	85.282	0.548387	87.1175	0.63739	94.423	0.720482	91.874	0.649626	89.093	0.617458			50.234	0.968275	62.197	1.00362	46.473	0.953568	53.5345	0.986318	68.6845	1	29.3535	0.886131	69.6625	1.01183	52.5665	0.987705	63.458	1.03286
	78.1665	0.609655	92.7975	0.682324	95.152	0.685819	88.73	0.576769	83.3	0.528226	85.37	0.621014	94.195	0.708434	88.21	0.63591	88.1145	0.602054			47.025	0.958308	58.701	0.997312	44.6395	0.927701	50.8975	0.9801	66.393	0.99872	33.6925	0.837956	66.932	1.01183	50.0095	0.978142	66.8629	1.027
	74.1385	0.591713	92.2425	0.668727	94.736	0.672372	87.1165	0.559413	79.589	0.50672	84.0565	0.605898	93.3775	0.696386	85.8415	0.620948	86.5875	0.585366			44.552	0.936979	54.89	0.991365	42.5775	0.901837	48.5305	0.970149	63.383	0.996159	30.612	0.79854	64.2775	1.0092	48.7825	0.963115	53.321	1.01761
	73.355	0.57376	91.515	0.656366	94.078	0.658924	85.23	0.540721	76.0025	0.485215	82.9565	0.589523	92.859	0.684337	85.494	0.605985	84.313	0.569961			42.21	0.914141	51.18	0.979694	39.1405	0.873314	45.9255	0.956468	60.724	0.993598	28.163	0.750365	61.6605	1.00788	46.4145	0.949454	51.223	1.0188
	68.4505	0.555837	90.907	0.641533	93.3725	0.645477	82.6815	0.520694	72.4295	0.461022	81.745	0.571887	92.2805	0.671084	85.412	0.588529	82.097	0.55199			40.4785	0.895207	45.6475	0.946823	36.882	0.837114	43.7295	0.942786	58.3505	0.989757	22.947	0.712409	58.507	1.00657	45.048	0.930328	49.7895	1.01526
	61.63	0.527627	89.6735	0.627936	93.072	0.630807	79.6405	0.500668	64.23	0.436828	77.464	0.555512	91.3905	0.659036	86.0045	0.569825	78.797	0.535302			37.697	0.869905	37.3	0.9002	34.0275	0.802316	41.262	0.926617	55.659	0.984635	21.739	0.639416	55.8835	1.00394	42.9215	0.909836	43.3335	1.00704
	58.1875	0.50371	88.2225	0.614339	91.882	0.616137	75.379	0.479306	54.2615	0.412634	74.411	0.536617	90.547	0.646988	84.128	0.557357	75.603	0.51733			35.93	0.830885	33.9625	0.867456	30.388	0.767558	39.372	0.910448	52.996	0.976953			53.087	0.998686	40.5155	0.885246	39.3235	1.00352
	52.3825	0.467741	86.226	0.601978	90.9715	0.602689	70.2275	0.457944	39.7805	0.389785	71.6995	0.515202	89.5165	0.633735	81.8245	0.541147	71.141	0.498074			31.436	0.796767	31.847	0.835757	26.676	0.715929	36.8765	0.88806	50.5845	0.96799			48.3035	0.994744	38.3235	0.857923	33.649	1.00353
	46.015	0.425015	85.7815	0.585909	89.9295	0.58802	63.339	0.435247	17.7	0.409946	63.778	0.493788	88.15	0.621687	79.217	0.523691	67.6505	0.472401			29.665	0.753966	29.846	0.80675	24.774	0.661894	34.3375	0.856965	48.644	0.957746			48.713	0.980289	34.365	0.829235	33.074	0.994225
	31.214	0.413066	85.831	0.555006	88.8025	0.57335	53.938	0.411215			65.9495	0.459777	86.7295	0.608434	75.2305	0.506234	63.94	0.445443			25.6165	0.713582	30.898	0.765986	22.28	0.592174	32.0925	0.822139	45.9255	0.946223			46.319	0.968463	32.5455	0.790984	28.268	0.988282
			84.201	0.551298	87.2835	0.557457	40.1795	0.387183			63.0125	0.428286	84.405	0.595181	70.9085	0.486284	58.565	0.414634			19.0385	0.666934	28.588	0.715043	17.6245	0.530233	28.3495	0.779851	43.6275	0.933419			44.8605	0.952694	28.0135	0.756831	28.482	0.970658
			81.1225	0.535229	84.9455	0.542787					57.098	0.399313	87.4965	0.545783	67.1975	0.46384	48.164	0.39923				0.597592	25.264	0.657247	12.4945	0.461849	24.2875	0.738806	42.1395	0.916773			43.3055	0.934297	24.972	0.711749	26.98	0.944841
			77.5625	0.519159	83.581	0.52445					53.192	0.37538	83.2735	0.580723	61.944	0.436409	34.6315	0.38896				0.448206	23.0195	0.599387			22.1865	0.696517	39.678	0.898848			40.224	0.898817	20.5495	0.659836	26.166	0.902577
			72.288	0.50309	81.55	0.508557					41.96	0.369081	81.1735	0.56506	55.3	0.410224	20.1485	0.387677						0.530588			21.457	0.625622	37.2665	0.878361			38.357	0.87385	12.46	0.59153	23.3785	0.833328
			68.2105	0.483313	78.637	0.491443							78.815	0.550602	46.5015	0.391521								0.447893			14.4065	0.56592	34.6335	0.854033			36.067	0.846255			22.1525	0.752346
			68.4475	0.459827	75.551	0.473105							76.337	0.53494	33.1975	0.380299													33.2615	0.825864			33.365	0.816032
			64.1775	0.438813	70.6505	0.453545							73.109	0.518072	24.036	0.382793													29.607	0.797695			32.4095	0.777924
			56.809	0.4178	66.3775	0.435208							69.153	0.5															29.045	0.760563			27.323	0.743758
			39.1995	0.407911	56.3555	0.415648							65.5905	0.474699															25.8585	0.728553			19.8875	0.718791
					48.0195	0.394866							62.873	0.446988															20.9905	0.683739			17.079	0.649146
					30.986	0.385086							59.035	0.416867															16.9425	0.632522
					12.307	0.404645							51.9005	0.396386
													38.6345	0.384337
													25.107	0.387952
													19.0695	0.396386
PDMS Sylgard 184 9:1, rH = 50%	Run 01		Run 02		Run 03		Run 04		Run 05		Run 06		Run 07		Run 08		Run 09			PDMS Sylgard 184 50:1, rH = 50%	Run 01		Run 02		Run 03		Run 04		Run 05		Run 06		Run 07		Run 08		Run 09
	θ* (°)	R/R0 (-)	θ* (°)	R/R0 (-)	θ* (°)	R/R0 (-)	θ* (°)	R/R0 (-)	θ* (°)	R/R0 (-)	θ* (°)	R/R0 (-)	θ* (°)	R/R0 (-)	θ* (°)	R/R0 (-)	θ* (°)	R/R0 (-)			θ* (°)	R/R0 (-)	θ* (°)	R/R0 (-)	θ* (°)	R/R0 (-)	θ* (°)	R/R0 (-)	θ* (°)	R/R0 (-)	θ* (°)	R/R0 (-)	θ* (°)	R/R0 (-)	θ* (°)	R/R0 (-)	θ* (°)	R/R0 (-)
	105.416	1	110.775	1	113.98	1	111.398	1	114.856	0.964781	115.054	0.972241	116.34	0.998409	111.879	1.0067	114.641	1			118.026	1	115.816	1	116.169	0.984114	117.917	1	118.442	1	117.881	1	116.644	1	118.397	1	119.579	1
	104.124	1	108.562	1.00832	112.108	1.00478	108.109	1.00229	109.387	1	111.541	1	114.67	1	113.023	1	114.014	1			115.466	0.998255	114.01	1.01063	114.138	1	115.656	1	116.493	1.011	114.129	1.01641	116.993	1.01231	113.329	1.02371	116.42	1.02861
	102.98	0.996965	107.69	1.00832	108.68	1.03168	106.345	1.00229	107.747	1	109.588	1.00644	113.155	1.00159	112.195	1.00449	112.937	1			113.558	1.00196	112.13	1.02126	112.203	1.01135	114.096	1.03037	113.553	1.03095	112.148	1.02297	112.595	1.04585	113.74	1.02371	113.462	1.03809
	101.675	0.996965	106.163	1.00832	107.715	1.03168	104.561	1.00229	106.644	1	107.542	1.00643	112.022	1.00159	110.484	1.00445	111.941	1			109.833	1.02927	110.821	1.02126	109.806	1.03292	111.787	1.04723	111.97	1.05639	111.138	1.04609	112.687	1.04585	109.8	1.05452	110.148	1.06429
	100.893	0.993405	104.809	1.00721	106.197	1.03168	103.246	1.0008	105.513	1	105.947	1.00643	111.029	1.00159	109.29	1.00445	110.745	1			107.812	1.02927	106.731	1.04374	108.145	1.04315	109.278	1.04723	107.882	1.05639	108.739	1.04609	110.238	1.05256	106.196	1.0628	107.584	1.07976
	99.962	0.993367	103.576	1.00418	104.72	1.0302	103.144	0.982451	104.322	1	104	1.00643	108.849	1.02411	108.047	1.00557	109.755	1			106.591	1.02927	104.519	1.04729	106.163	1.04315	108.312	1.05173	107.391	1.05971	105.33	1.05594	108.965	1.05256	104.074	1.0628	105.579	1.07976
	99.85	0.97653	102.747	0.997912	102.76	1.02542	102.972	0.973525	102.949	0.998414	102.995	1.00643	107.558	1.02303	106.54	1.00557	108.349	1.00546			105.285	1.02927	104.43	1.04729	104.798	1.04768	106.975	1.05062	106.766	1.05971	104.784	1.05594	108.693	1.05367	100.527	1.0723	104.205	1.08451
	100.311	0.955183	102.531	0.982368	102.439	1.00323	102.888	0.968566	102.349	0.987174	102.384	1.00266	106.361	1.02087	105.526	1.00557	106.553	1.00546			103.672	1.02927	103.079	1.04729	103.288	1.04768	106.633	1.05286	106.09	1.05971	104.227	1.05594	103.925	1.05367	99.175	1.07228	102.846	1.08451
	99.549	0.934913	102.52	0.969844	101.531	0.987283	102.995	0.953682	102.126	0.971216	102.531	0.983334	105.155	1.02087	104.252	1.00557	104.562	1.00546			101.962	1.02927	101.191	1.04729	101.371	1.04768	105.653	1.05286	104.976	1.05971	102.403	1.05594	103.973	1.05367	96.819	1.06991	100.962	1.08213
	99.569	0.918721	102.547	0.957244	102.361	0.972485	102.466	0.94273	101.857	0.958417	102.562	0.969388	103.55	1.02087	103.04	1.00557	103.255	1.00327			100.594	1.0306	99.396	1.04729	100.297	1.04768	104.747	1.05286	103.324	1.06077	101.273	1.05596	101.28	1.05371	95.259	1.06636	101.091	1.07979
	99.3345	0.904654	101.982	0.940545	101.916	0.964037	102.174	0.931779	101.597	0.939175	102.02	0.956493	102.11	1.01766	102.031	1.00335	102.087	0.997804			99.031	1.03418	98.849	1.04729	99.1475	1.04768	101.944	1.05173	100.867	1.05749	100.516	1.05594	100.754	1.05371	93.198	1.06636	99.4805	1.08095
	99.192	0.891399	101.468	0.927017	101.748	0.944925	101.939	0.919835	101.184	0.927972	101.794	0.943611	101.65	1.00584	101.322	0.993401	101.826	0.991257			97.4595	1.02808	97.4405	1.04729	97.501	1.04428	99.0296	1.04948	101.538	1.05635	98.8315	1.05592	100.067	1.05596	90.912	1.06873	97.8005	1.07858
	99.2295	0.879256	101.148	0.915538	101.483	0.935455	101.108	0.907904	100.799	0.916238	101.421	0.92536	101.465	0.991914	102.112	0.967844	101.897	0.972649			95.868	1.02925	95.866	1.04729	96.4935	1.04428	99.1855	1.04948	97.8944	1.05635	97.3418	1.05702	98.6657	1.05372	89.886	1.06754	96.3025	1.07026
	98.9055	0.869998	100.874	0.896674	101.106	0.921673	100.587	0.89395	100.475	0.903453	100.915	0.908186	101.216	0.974731	101.195	0.947925	101.715	0.960607			93.789	1.02683	94.844	1.04376	95.5245	1.04541	98.2022	1.04837	96.2514	1.05746	96.051	1.05263	96.7472	1.04927	87.558	1.06398	92.169	1.07147
	98.7335	0.851869	100.172	0.876768	100.67	0.914242	100.058	0.878023	99.839	0.893839	100.322	0.892081	101.046	0.969357	101.06	0.92796	101.412	0.946364			90.9855	1.02317	93.016	1.04139	93.773	1.04541	96.1708	1.04727	92.5013	1.05414	95.6513	1.04935	95.9237	1.04927	86.657	1.05924	89.6635	1.0691
	97.9965	0.835647	99.923	0.852655	100.468	0.899419	99.391	0.860167	99.351	0.883174	99.9465	0.881362	100.775	0.95863	100.612	0.912414	101.139	0.935421			87.4605	1.01949	90.597	1.03903	92.4125	1.04201	95.0108	1.04388	93.5125	1.05081	93.4724	1.04605	92.014	1.04589	86.264	1.05332	88.4715	1.06434
	97.922	0.819628	96.8655	0.823394	99.7275	0.886733	99.01	0.849274	98.723	0.868245	99.552	0.863097	100.555	0.940361	100.2	0.899162	100.804	0.921199			81.919	1.01949	88.406	1.03902	90.4145	1.04201	92.0317	1.04163	89.5955	1.05081	90.1796	1.04824	89.9573	1.04587	86.205	1.05213	86.025	1.06435
	97.689	0.806366	98.779	0.800397	98.354	0.870875	98.8695	0.841321	98.05	0.856507	98.836	0.853445	100.283	0.930708	99.7465	0.882533	100.412	0.908072			81.9685	1.01705	86.008	1.03547	89.276	1.04201	89.8152	1.0405	88.2431	1.04748	91.5709	1.04824	90.5722	1.04141	87.072	1.05213	76.003	1.05835
	97.956	0.781036	98.609	0.783696	98.9915	0.847586	98.5295	0.821392	97.6095	0.842651	98.0965	0.83949	100.083	0.918905	99.238	0.871395	100.126	0.893858			78.5865	1.01095	83.8345	1.0331	87.6265	1.03861	88.8598	1.03714	88.0019	1.04638	90.2542	1.04604	84.4737	1.03695	86.992	1.04858	79.651	1.0524
	96.3935	0.760764	98.094	0.770164	98.573	0.822206	98.2915	0.810442	96.82	0.817043	97.3805	0.824461	99.7225	0.909234	98.9075	0.855868	99.6195	0.879627			75.792	1.00851	79.6925	1.02481	85.8535	1.03634	87.7676	1.0371	85.8931	1.04198	89.7264	1.04172	82.0081	1.03694	84.2219	1.05217	79.66	1.04999
	95.632	0.74761	96.4295	0.75969	98.5015	0.802192	97.966	0.798524	96.2085	0.796777	97.271	0.809424	99.3195	0.89421	98.466	0.840339	98.8285	0.854461			73.117	1.0049	76.665	1.02481	81.0035	1.03634	84.0472	1.02924	84.9161	1.0431	87.6874	1.04053	80.6544	1.03579	82.5116	1.04976	70.2435	1.04285
	95.687	0.727409	97.2455	0.742023	98.408	0.788399	97.7935	0.781597	95.281	0.778648	96.814	0.795472	98.9375	0.880245	97.9875	0.821508	98.4245	0.83258			68.5955	0.997584	69.214	1.02126	78.25	1.02727	81.58	1.03036	82.9889	1.03978	87.0482	1.03285	77.7611	1.02796	80.8325	1.04622	68.504	1.03928
	94.8465	0.719243	96.5835	0.726255	97.3285	0.768235	97.5305	0.771666	94.6825	0.762645	96.1615	0.78151	98.4615	0.866292	97.1955	0.81264	97.76	0.821639			66	0.995139	67.273	1.01416	71.9285	1.02727	80.5099	1.0225	79.6034	1.03759	80.2467	1.03286	73.3138	1.02796	80.358	1.04384	64.4185	1.02856
	94.0025	0.704979	96.123	0.709555	96.885	0.752364	97.212	0.755787	94.2125	0.746643	95.786	0.764334	97.6165	0.842674	96.5435	0.795777	97.2365	0.79757			60.8625	0.986635	65.1985	1.01064	71.613	1.02501	76.9176	1.0225	76.6585	1.03313	80.02	1.02957	71.9865	1.02687	77.778	1.04266	61.9325	1.0238
	93.471	0.68683	95.27	0.694838	96.8365	0.734393	96.8305	0.734866	93.661	0.731722	94.57	0.737499	97.162	0.824431	96.138	0.77997	96.7145	0.784448			58.4315	0.980561	60.182	1.00587	70.958	1.02501	71.4025	1.02025	73.4439	1.02876	77.5332	1.02848	68.4894	1.02465	74	1.04384	50.869	1.01311
	92.35	0.67064	94.4315	0.676084	96.5595	0.723798	96.106	0.708035	92.865	0.71038	93.72	0.711732	96.5465	0.81047	94.9145	0.758327	96.1835	0.770225			54.331	0.973262	56.1655	1.00232	67.408	1.01705	69.0435	1.01237	68.9745	1.02544	73.0326	1.02632	63.8167	1.00227	69.254	1.03317	49.348	1.00001
	91.1385	0.657523	93.2055	0.655247	95.878	0.700486	95.301	0.68713	91.6345	0.685846	92.378	0.679528	95.9415	0.792221	94.0355	0.729227	95.5865	0.753807			50.6725	0.963514	53.2355	0.996416	64.6	1.0091	67.5008	1.01012	66.0882	1.02541	69.6348	1.0208	60.0076	1.00116	64.777	1.03081	44.776	0.982147
	90.1495	0.637251	91.5955	0.623939	95.1355	0.66767	94.601	0.671248	91.0775	0.66558	91.114	0.653764	95.2085	0.775048	93.341	0.709249	94.9845	0.736302			44.256	0.955024	49.7635	0.984583	60.549	1.00683	63.1938	1.00565	64.511	1.0154	68.467	1.01643	53.7656	0.99106	60.609	1.02251	39.889	0.958346
	88.876	0.615864	89.422	0.592676	93.5235	0.635936	93.835	0.655341	90.4005	0.648513	89.8535	0.622655	94.604	0.755723	92.596	0.690954	94.1415	0.719891			38.1735	0.928261	45.011	0.96801	57.338	1.00456	56.0478	0.98092	58.7135	1.00881	63.4924	1.00982	49.5463	0.982132	55.642	1.01304	35.049	0.93332
	87.4175	0.600654	87.882	0.570964	92.044	0.595721	92.8465	0.641407	89.3995	0.630381	88.133	0.596902	94.096	0.742841	91.643	0.664347	93.4815	0.699106			34.9035	0.895383	42.9315	0.94671	51.586	0.996604	50.2183	0.968524	58.1517	0.996633	57.9882	0.995581	49.3252	0.968736	50.454	0.994079	26.696	0.901181
	85.474	0.564293	85.2285	0.547033	89.6875	0.560838	91.7075	0.621297	88.423	0.605851	86.5915	0.571119	93.2895	0.720301	90.274	0.642759	92.6745	0.685993			30.349	0.856468	41.263	0.926586	49.365	0.992064	46.5054	0.945986	52.4649	0.989979	56.1793	0.986788	46.3162	0.960922	47.238	0.991704	28.883	0.863135
	81.516	0.525773	82.9975	0.525021	87.6135	0.53333	90.704	0.605626	86.225	0.571724	85.179	0.544266	92.6205	0.701248	88.9205	0.615306	91.336	0.663821			27.308	0.829714	38.4585	0.897039	43.481	0.981839	41.22	0.931363	47.6324	0.980042	50.878	0.971411	42.6616	0.93742	41.335	0.969203	40.965	0.813139
	77.675	0.495348	80.6775	0.501838	85.5575	0.497332	89.52	0.587731	82.8225	0.524793	83.873	0.520659	91.78	0.681118	87.335	0.589525	89.6545	0.62854			36.2845	0.783488	37.134	0.86152	41.1565	0.975044	39.0707	0.910016	45.8237	0.964557	47.0494	0.960436	38.3448	0.915012	39.729	0.93128	33.768	0.765469
	67.4965	0.442552	78.1475	0.478292	81.13	0.458159	88.223	0.566853	80.0125	0.498117	79.9555	0.490592	90.724	0.660993	85.87	0.566235	87.058	0.586695			25.153	0.717777	35.071	0.828365	41.8095	0.961418	33.4789	0.876264	39.5998	0.94246	43.3656	0.94506	32.4748	0.891496	36.33	0.892181	22.375	0.751183
	53.506	0.408115	73.1825	0.448601	75.0655	0.425359	86.3295	0.54071	75.4305	0.467185	75.923	0.462681	89.5185	0.634422	83.1225	0.537965	84.6145	0.566191					32.1785	0.779861	40.6575	0.935317	31.8859	0.845887	35.889	0.925869	37.6157	0.919828	30.418	0.850129	31.148	0.842445
	26.762	0.387849	61.9505	0.42036	66.8075	0.395728	84.207	0.514742	67.355	0.431998	69.326	0.429402	87.598	0.599814	80.086	0.505538	81.8335	0.535821					31.769	0.721865	38.165	0.923975	26.5529	0.813267	35.3473	0.907081	37.0611	0.898963	28.1426	0.817704	27.122	0.799804
			53.8055	0.394292	48.5165	0.388343	78.6485	0.478109	57.105	0.408533	44.201	0.391842	86.389	0.570017	74.261	0.475646	78.699	0.505462							35.836	0.893302	19.2509	0.764927	29.5272	0.874993	33.7141	0.86716	21.0086	0.812155	24.566	0.736965
			28.0745	0.37623			73.026	0.448991	29.112	0.395734			84.037	0.547491	62.707	0.433234	73.4675	0.476737							34.9755	0.872871	13.2022	0.707535	28.7874	0.81523	29.4705	0.844067
							62.0835	0.416891					82.2035	0.520903	34.0115	0.403304	67.3195	0.452944							35.4305	0.844494			22.1066	0.775438	24.5648	0.794669
							45.8995	0.390818					78.885	0.488707			55.345	0.425049							36.179	0.820658			19.7587	0.759909
							20.8715	0.390818					73.9835	0.463745			33.29	0.415199							31.5545	0.770735
													68.1865	0.437189				0.404532							35.74	0.716239
													57.449	0.41302
													29.382	0.406589
PDMS Sylgard 184 9:1, rH = 90%	Run 01		Run 02		Run 03		Run 04		Run 05		Run 06		Run 07		Run 08		Run 09			PDMS Sylgard 184 50:1, rH = 90%	Run 01		Run 02		Run 03		Run 04		Run 05		Run 06		Run 07		Run 08		Run 09
	θ* (°)	R/R0 (-)	θ* (°)	R/R0 (-)	θ* (°)	R/R0 (-)	θ* (°)	R/R0 (-)	θ* (°)	R/R0 (-)	θ* (°)	R/R0 (-)	θ* (°)	R/R0 (-)	θ* (°)	R/R0 (-)	θ* (°)	R/R0 (-)			θ* (°)	R/R0 (-)	θ* (°)	R/R0 (-)	θ* (°)	R/R0 (-)	θ* (°)	R/R0 (-)	θ* (°)	R/R0 (-)	θ* (°)	R/R0 (-)	θ* (°)	R/R0 (-)	θ* (°)	R/R0 (-)	θ* (°)	R/R0 (-)
	114.449	1	238.047	1	112.641	1	111.151	1	109.697	1	112.614	1	111.696	1	109.382	1	113.767	1			121.173	1	120.304	1	123.046	1	120.621	1	124.117	1	121.154	1	121.962	1	116.24	1	122.307	1
	113.229	1.0027	249.69	1.04891	108.085	1.04172	109.625	1.02105	108.258	1.01042	108.904	1.03634	108.648	1.02597	107.915	1.02036	108.733	1.04744			117.656	1.03585	117.162	1.03174	120.593	1.04225	118.861	1.03626	121.977	1.04849	118.356	1.03035	119.766	1.037	114.161	1.00803	118.435	1.03962
	108.515	1.04453	251.631	1.05707	106.785	1.04785	107.375	1.02807	107.324	1.01389	107.787	1.04261	107.233	1.0307	106.636	1.02275	107.706	1.05368			116.189	1.05216	115.487	1.05257	119.055	1.07075	113.416	1.08333	119.843	1.07334	116.218	1.04515	118.137	1.04739	111.851	1.0241	116.541	1.06635
	107.515	1.04858	251.954	1.05842	105.919	1.04908	106.614	1.02924	106.497	1.01389	106.796	1.04386	106.953	1.0307	105.444	1.02275	106.964	1.05493			114.648	1.07652	113.295	1.0778	114.52	1.08941	110.035	1.11343	118.029	1.09696	113.641	1.07712	116.155	1.07052	110.404	1.03213	110.641	1.10961
	107.148	1.04723	251.954	1.05842	105.501	1.04785	106.16	1.02924	105.846	1.01389	105.808	1.04386	106.123	1.0307	104.935	1.02156	106.215	1.05493			111.644	1.10667	110.355	1.10849	112.193	1.12039	109.681	1.11343	117.059	1.12804	111.917	1.09903	113.591	1.0971	106.809	1.04685	108.904	1.14109
	106.197	1.04723	251.954	1.05842	104.757	1.04785	105.541	1.02924	105.028	1.01389	105.269	1.04386	105.374	1.0307	104.029	1.01916	105.579	1.05493			110.491	1.11363	108.811	1.12384	111.124	1.13038	108.436	1.12548	114.332	1.14792	110.457	1.09903	111.159	1.1098	105.335	1.04953	108.913	1.14681
	105.09	1.04723	251.954	1.05842	103.993	1.04785	104.197	1.02924	104.689	1.01389	104.531	1.04386	104.907	1.0307	103.864	1.01198	104.434	1.05243			109.568	1.1274	107.212	1.13043	110.201	1.13776	109.09	1.12548	112.013	1.1578	109.709	1.09903	109.501	1.11328	104.496	1.0415	108.793	1.15847
	103.602	1.04318	251.954	1.05842	103.52	1.04663	104.471	1.02807	104.096	1.01157	104.154	1.04135	104.215	1.02715	103.88	1.00359	103.828	1.05119			108.695	1.12973	106.38	1.13592	109.757	1.14894	109.215	1.12548	113.112	1.16152	109.71	1.11729	108.722	1.12022	103.871	1.04953	108.203	1.16316
	103.425	1.03239	251.307	1.05571	102.839	1.04417	104.167	1.02573	103.31	1.00463	103.368	1.03885	104.03	1.02243	103.52	0.992814	103.248	1.04744			106.644	1.13092	105.803	1.13592	107.976	1.15267	107.543	1.12548	110.435	1.16526	107.803	1.11123	107.925	1.12022	102.88	1.04819	107.471	1.16316
	103.236	1.02024	250.337	1.05163	102.588	1.04049	103.741	1.02105	103.226	0.994213	103.387	1.03133	103.856	1.01535	104.025	0.982036	103.111	1.04245			105.873	1.1427	105.078	1.13592	107.885	1.15267	105.569	1.12548	109.427	1.16526	107.936	1.10635	107.195	1.12022	102.597	1.04685	103.928	1.17015
	102.356	1.00675	248.72	1.04484	102.417	1.03436	103.7	1.0152	103.281	0.983796	103.1	1.02506	104.008	1.00708	103.655	0.973653	101.3	1.03995			106.114	1.13564	104.535	1.13592	107.243	1.15267	106.131	1.12548	108.476	1.16526	106.935	1.10635	106.901	1.12022	103.967	1.04552	105.647	1.17016
	102.039	0.993252	246.779	1.03668	102.692	1.02699	103.37	1.00819	103.492	0.974537	103.491	1.01629	104.163	0.998819	103.321	0.962874	102.85	1.02622			104.171	1.13464	103.945	1.13592	106.236	1.15267	104.153	1.12548	108.049	1.16526	104.968	1.10635	106.268	1.12253	103.489	1.03882	105.84	1.17013
	100.986	0.983806	244.515	1.02717	102.57	1.01963	103.123	1.00117	103.134	0.965278	103.48	1.00752	104.257	0.990555	103.399	0.953293	101.26	1.02372			103.413	1.13464	103.28	1.13592	106.139	1.15267	103.193	1.12668	107.629	1.16526	103.644	1.11009	106.149	1.12254	102.999	1.03882	105.06	1.17013
	102.495	0.968961	242.575	1.01902	102.972	1.01227	103.15	0.994152	102.901	0.957176	103.064	1.00125	103.595	0.983471	103.292	0.943713	101.279	1.01623			102.912	1.13464	102.879	1.13592	105.224	1.15267	101.735	1.12307	107.296	1.16526	103.313	1.10644	106.218	1.12254	102.32	1.03882	105.32	1.17364
	102.647	0.958165	240.311	1.00951	102.401	1.00491	103.185	0.985965	103.154	0.946759	103.176	0.993734	103.803	0.975207	102.963	0.934132	103.029	1.00375			102.558	1.13464	102.471	1.13592	105.438	1.15267	100.67	1.12307	106.751	1.16526	101.082	1.10644	105.814	1.12254	101.333	1.03748	104.992	1.17248
	102.355	0.947368	238.37	1.00136	102.501	0.997546	103.198	0.978947	102.822	0.938657	102.899	0.986216	103.619	0.968123	103.041	0.923353	103.075	0.996255			101.965	1.13464	101.96	1.13592	104.83	1.15267	99.356	1.11946	106.215	1.16526	101.38	1.10763	104.34	1.11906	100.244	1.03748	104.465	1.16893
	102.406	0.933873	236.43	0.993207	102.638	0.990184	103.116	0.973099	102.712	0.929398	103.115	0.978697	103.179	0.961039	103.513	0.912575	103.076	0.990012			101.525	1.13111	101.471	1.1359	104.023	1.15267	98.2365	1.11946	105.518	1.16526	101.32	1.10763	104.216	1.11906	99.3865	1.03748	104.09	1.16893
	101.698	0.921727	234.166	0.983696	102.64	0.984049	103.099	0.964912	102.486	0.920139	103.185	0.971178	102.593	0.952774	102.942	0.901796	102.816	0.982522			101.047	1.13111	100.875	1.1359	102.931	1.15267	97.119	1.11946	105.182	1.16526	101.095	1.10766	103.489	1.11906	98.065	1.03748	103.772	1.16893
	101.588	0.909582	232.548	0.976902	102.478	0.976687	102.968	0.959064	102.295	0.909722	103.277	0.963659	103.417	0.94451	102.414	0.892216	102.808	0.975031			100.45	1.13111	100.314	1.1359	101.943	1.15267	95.924	1.11946	104.65	1.16899	98.9565	1.10764	102.509	1.11792	97.173	1.03748	103.005	1.16893
	101.641	0.896086	230.284	0.967391	102.331	0.970552	102.353	0.952047	102.325	0.900463	102.936	0.95614	103.38	0.936246	102.613	0.881437	102.708	0.968789			99.8675	1.13109	99.8935	1.13699	101.771	1.15267	95.0685	1.11946	103.97	1.16526	96.2678	1.10401	101.668	1.11791	95.393	1.03614	102.535	1.16893
	101.146	0.882591	228.344	0.959239	102.583	0.96319	102.661	0.94386	102.159	0.893519	102.615	0.948622	102.808	0.927981	102.172	0.871856	102.483	0.961298			98.446	1.13109	99.504	1.13699	101.458	1.15267	93.7725	1.11946	103.55	1.16526	97.146	1.10027	101.085	1.11789	94.934	1.03614	102.553	1.16893
	101.047	0.869096	226.403	0.951087	101.977	0.957055	102.323	0.936842	102.091	0.886574	102.492	0.941103	103.255	0.919717	102.296	0.861078	102.233	0.953808			98.0385	1.12874	98.8885	1.13809	100.641	1.15267	92.625	1.11946	102.404	1.16526	96.235	1.09783	100.054	1.11789	93.255	1.03614	102.007	1.16895
	100.819	0.852901	224.786	0.944293	101.969	0.949693	102.019	0.929825	102.329	0.878472	102.192	0.932331	102.937	0.911452	102.168	0.850299	102.338	0.946317			97.6565	1.12874	98.542	1.1359	99.173	1.15267	91.3875	1.11946	101.613	1.16028	97.002	1.09661	99.206	1.11674	92.4305	1.03481	101.032	1.16895
	100.422	0.839406	222.845	0.936141	101.956	0.942331	101.879	0.922807	101.79	0.87037	102.311	0.924812	102.786	0.904368	101.774	0.839521	102.252	0.937578			97.8255	1.12874	97.892	1.1359	98.563	1.15267	90.488	1.12058	101.224	1.16028	96.397	1.09663	98.0925	1.11674	91.1665	1.03481	100.624	1.16778
	100.076	0.825911	220.581	0.92663	101.822	0.934969	102.346	0.91462	101.882	0.863426	102.338	0.91604	102.641	0.896104	101.472	0.827545	101.924	0.930087			97.7905	1.12874	97.1985	1.13591	98.472	1.15267	89.226	1.12058	100.504	1.16028	95.4225	1.09664	97.109	1.11558	89.743	1.03347	100.167	1.16778
	99.636	0.812416	218.641	0.918478	101.578	0.927607	102.524	0.906433	101.922	0.855324	102.258	0.907268	102.618	0.886659	101.529	0.817964	101.714	0.922597			96.512	1.12881	96.192	1.13372	97.704	1.15267	88.397	1.11816	99.519	1.16028	94.923	1.09664	96.667	1.11559	88.1345	1.03347	99.267	1.1678
	99.1525	0.80027	216.377	0.908967	102.053	0.919018	102.191	0.899415	101.578	0.84838	101.986	0.898496	102.142	0.878394	101.583	0.807186	101.623	0.915106			95.9095	1.12881	95.1735	1.13485	97.1225	1.15013	87.1595	1.11696	98.8445	1.16028	93.4885	1.09302	95.522	1.11559	87.199	1.03213	98.313	1.16432
	98.5545	0.785425	214.113	0.899457	100.934	0.911656	102.156	0.891228	101.686	0.83912	102.047	0.889724	102.114	0.87013	101.499	0.79521	101.607	0.906367			94.3655	1.12874	93.008	1.13264	95.879	1.15013	85.9735	1.11454	97.855	1.16028	92.449	1.09302	94.3675	1.11326	85.7755	1.03213	97.0645	1.16432
	98.695	0.773279	211.849	0.889946	100.892	0.904294	101.678	0.884211	101.332	0.832176	101.535	0.880952	102.267	0.861865	100.218	0.784431	101.667	0.898876			95.533	1.12874	93.478	1.13264	95.823	1.15013	84.4795	1.11093	97.13	1.16028	91.356	1.09299	93.5885	1.10982	84.1305	1.03213	97.2	1.16078
	98.0325	0.758435	209.908	0.881793	100.685	0.895706	101.567	0.876023	100.56	0.824074	101.344	0.87218	101.933	0.85242	100.302	0.771257	101.745	0.890137			94.836	1.12861	92.7225	1.13154	94.302	1.15384	83.4955	1.10852	96.46	1.16028	91.088	1.09418	92.471	1.10982	82.412	1.03079	96.2505	1.16078
	97.778	0.74224	207.644	0.872283	100.797	0.88589	101.682	0.867836	100.489	0.815972	101.278	0.863409	101.925	0.844156	99.8795	0.759281	101.373	0.882647			94.2975	1.12861	91.896	1.13261	93.5085	1.15132	81.62	1.10852	95.4705	1.16028	91.044	1.09297	91.7385	1.10751	80.1845	1.03079	96.09	1.16078
	96.992	0.727395	205.38	0.862772	100.828	0.877301	101.437	0.860819	100.427	0.809028	101.353	0.854637	101.46	0.835891	99.8525	0.747305	101.177	0.873908			93.376	1.12743	89.9385	1.13151	92.8025	1.15132	80.4825	1.10373	94.24	1.1529	90.372	1.09173	90.9545	1.10867	78.554	1.03079	95.5115	1.16195
	96.621	0.709852	203.116	0.853261	100.409	0.867485	101.248	0.852632	100.332	0.799769	100.89	0.845865	101.251	0.826446	96.8865	0.738922	101.024	0.865169			92.3815	1.12743	89.7895	1.13041	92.3505	1.15132	78.4025	1.10133	93.323	1.1529	89.5865	1.08443	90.174	1.10984	76.8885	1.02945	94.67	1.15845
	95.696	0.692308	201.175	0.845109	100.209	0.858896	101.287	0.844444	100.017	0.791667	100.525	0.837093	101.037	0.817001	98.724	0.725749	100.855	0.856429			91.395	1.12743	89.0715	1.13041	91.0495	1.15133	76.344	1.10014	92.573	1.1529	84.2615	1.08566	89.8195	1.10984	74.3935	1.02945	93.5525	1.15845
	95.055	0.674764	198.911	0.835598	100.162	0.84908	100.819	0.836257	99.972	0.783565	100.429	0.828321	101.032	0.807556	98.3645	0.712575	100.919	0.84769			90.7065	1.12741	90.0565	1.12822	89.906	1.15133	75.0355	1.09531	92.0175	1.15532	83.2195	1.0845	89.327	1.10637	72.505	1.02811	92.8395	1.15845
	94.1	0.65857	196.647	0.826087	99.5595	0.840491	100.394	0.82807	99.8825	0.775463	100.224	0.818296	100.414	0.798111	98.0165	0.699401	100.7	0.8402			89.659	1.12741	88.107	1.12932	88.961	1.14512	73.1765	1.09531	91.661	1.14918	82.904	1.08336	88.671	1.10637	70.308	1.02677	92.219	1.15845
	93.211	0.639676	194.383	0.816576	99.8625	0.830675	100.486	0.819883	99.7475	0.767361	99.7675	0.809524	100.336	0.788666	95.878	0.688623	100.587	0.830212			88.8475	1.12739	87.332	1.12713	88.1045	1.14512	71.4085	1.08806	90.8435	1.14918	80.944	1.0833	86.8455	1.10637	67.894	1.02544	91.7285	1.15845
	91.7495	0.622132	192.119	0.807065	99.2645	0.822086	100.26	0.810526	99.439	0.758102	99.972	0.799499	100.113	0.779221	95.6435	0.676647	99.964	0.822722			87.8095	1.12507	86.455	1.12713	86.7085	1.14512	71.21	1.08684	89.871	1.14909	79.5905	1.0833	85.273	1.10405	66.4555	1.02276	91.21	1.1561
	91.1835	0.601889	189.855	0.797554	98.9715	0.81227	99.9975	0.803509	98.934	0.751157	99.6	0.790727	99.818	0.768595	96.3075	0.662275	99.816	0.813983			87.1485	1.12507	85.416	1.12493	86.5165	1.14512	69.6635	1.07482	89.0375	1.14909	78.31	1.0833	85.11	1.10405	63.23	1.02142	90.493	1.1561
	90.1735	0.581646	187.591	0.788043	99.18	0.803681	99.864	0.794152	98.713	0.741898	99.5185	0.780702	99.3695	0.75915	95.995	0.649102	99.709	0.805243			86.592	1.12279	84.191	1.12275	85.0085	1.14512	67.1515	1.07244	85.5575	1.14909	76.2615	1.07964	84.0785	1.10288	63.448	1.01874	89.558	1.1561
	88.08	0.560054	185.327	0.778533	95.8165	0.796319	99.8295	0.785965	98.56	0.733796	99.0595	0.77193	99.084	0.747344	94.8865	0.635928	99.56	0.795256			84.851	1.12279	83.492	1.12275	83.996	1.14388	64.6905	1.06042	86.3285	1.14909	75.374	1.07845	82.6775	1.10288	61.291	1.01473	87.896	1.15493
	86.2855	0.538462	183.063	0.769022	95.7045	0.78773	99.925	0.776608	98.0805	0.725694	98.635	0.761905	98.8705	0.737898	94.7485	0.620359	99.392	0.786517			83.6175	1.12046	82.376	1.12495	83.114	1.14264	63.927	1.04583	84.8415	1.14909	73.0235	1.07969	81.191	1.10288	59.348	1.00803	87.395	1.15027
	84.4615	0.51417	180.476	0.758152	95.5485	0.777914	99.0295	0.768421	98.084	0.716435	98.4175	0.75188	98.3495	0.727273	94.076	0.60479	99.0055	0.776529			82.8105	1.11589	82.1255	1.12498	82.179	1.13767	62.5375	1.03986	83.355	1.14666	71.0585	1.07123	79.734	1.09827	56.349	1.00402	85.9045	1.15027
	81.4105	0.487179	177.888	0.747283	97.711	0.766871	99.08	0.759064	97.992	0.708333	98.1105	0.741855	98.316	0.716647	93.339	0.591617	98.2785	0.76779			81.9775	1.11707	80.2225	1.11732	79.68	1.13767	57.82	1.02899	83.024	1.14666	68.8275	1.06632	78.176	1.09594	54.327	0.997323	86.2955	1.14678
	78.164	0.460189	175.624	0.737772	97.348	0.757055	95.575	0.752047	97.508	0.700231	98.615	0.73183	97.6745	0.706021	92.695	0.576048	97.9515	0.759051			80.193	1.11593	79.056	1.11624	78.7495	1.13767	55.917	1.00852	82.252	1.14537	66.927	1.06513	76.716	1.09362	51.798	0.983936	85.389	1.14562
	74.044	0.431849	173.037	0.726902	96.741	0.742331	98.5625	0.740351	97.2485	0.690972	97.4845	0.721805	97.1715	0.695396	92.2835	0.560479	97.919	0.749064			78.911	1.11475	78.0305	1.11405	78.386	1.13272	54.768	0.995164	80.514	1.14165	64.747	1.05411	75.282	1.09479	51.493	0.966533	84.088	1.14562
	68.176	0.395412	170.126	0.714674	96.859	0.731288	98.463	0.730994	97.02	0.681713	97.515	0.710526	96.7885	0.683589	88.199	0.546108	97.5195	0.739076			78.172	1.11253	76.6345	1.11296	76.536	1.13272	54.023	0.971023	79.6535	1.14165	63.36	1.0516	73.701	1.09018	50.651	0.945114	82.955	1.14562
	59.243	0.359201	167.538	0.703804	96.475	0.721472	98.0055	0.721637	96.374	0.673611	96.747	0.700501	96.2725	0.672963	89.069	0.528144	97.102	0.72784			78.179	1.11135	75.3035	1.11185	75.356	1.12283	52.671	0.949292	78.501	1.13918	61.534	1.0455	72.2905	1.09018	50.142	0.922356	82.0365	1.14211
	45.215	0.333951	164.951	0.692935	95.905	0.707975	97.2235	0.712281	95.8135	0.664352	96.562	0.689223	95.81	0.662338	87.7365	0.51018	96.6165	0.717853			76.778	1.10895	73.692	1.11076	73.9615	1.12283	53.525	0.920439	77.7745	1.13793	60.185	1.0455	70.9515	1.08437	49.333	0.912985	80.6665	1.14211
	13.129	0.324548	162.04	0.680707	94.91	0.695706	97.096	0.702924	95.74	0.653935	95.8315	0.679198	94.967	0.650531	86.1575	0.492216	96.596	0.707865			75.203	1.10895	72.7475	1.10643	72.641	1.11791	52.909	0.889048	76.0085	1.133	57.926	1.02846	69.4805	1.08206	47.802	0.876841	79.0675	1.14211
			159.452	0.669837	94.7745	0.684663	97.2145	0.692398	95.057	0.644676	95.5765	0.66792	95.0855	0.637544	84.5845	0.473054	96.2235	0.696629			74.263	1.10083	71.22	1.10642	71.6695	1.11791	51.6415	0.848074	75.1275	1.133	55.518	1.02848	67.8195	1.08208	47.135	0.86747	77.735	1.14096
			156.865	0.658967	94.1945	0.672393	96.858	0.683041	94.1485	0.634259	94.965	0.656642	94.1915	0.625738	81.7155	0.456287	95.3695	0.686642			72.6675	1.10083	69.1715	1.10417	70.8115	1.11292	51.842	0.820284	73.5885	1.12935	53.618	1.00897	65.9695	1.07977	45.888	0.832664	75.3465	1.13862
			153.631	0.64538	90.4735	0.663804	96.231	0.672515	94.552	0.623843	94.715	0.645363	93.6735	0.613932	78.358	0.434731	95.1735	0.675406			71.2275	1.10083	67.3795	1.09976	70.57	1.11045	52.743	0.798606	72.066	1.12427	55.419	1.00532	65.055	1.06704	44.877	0.813922	76.9385	1.13862
			150.72	0.633152	90.0335	0.651534	95.691	0.661988	93.9145	0.612269	94.244	0.632832	93.2635	0.600945	75.4185	0.410778	94.744	0.66417			69.723	1.09152	65.936	1.09648	67.1725	1.11042	51.704	0.761169	70.6615	1.12427	53.6045	0.996804	63.651	1.06472	43.265	0.771084	74.988	1.13283
			147.162	0.618207	89.214	0.641718	95.3955	0.651462	93.3505	0.601852	93.9425	0.620301	92.313	0.586777	70.3515	0.391617	94.315	0.652934			67.7605	1.09152	64.7915	1.09538	64.492	1.10545	51.62	0.727413	69.123	1.1218	51.865	0.971343	61.9335	1.06358	41.337	0.742972	73.301	1.13046
			143.928	0.60462	85.7275	0.631902	95.0985	0.639766	92.695	0.590278	93.3745	0.607769	91.7145	0.572609	62.4325	0.377246	93.8625	0.641698			66.7345	1.0869	62.8765	1.09538	63.648	1.09555	49.595	0.686347	67.404	1.1144	52.039	0.951854	60.8855	1.05434	38.71	0.701473	71.444	1.12814
			140.046	0.588315	89.645	0.615951	94.59	0.62924	92.402	0.577546	92.851	0.595238	90.9515	0.558442	52.0745	0.367665	93.3605	0.630462			67.0215	1.07878	60.9175	1.08449	68.061	1.09184	49.748	0.653206	65.8255	1.10709	51.063	0.934749	59.4625	1.04742	34.236	0.670683	67.1805	1.12118
			136.812	0.574728	90.5065	0.602454	93.576	0.618713	91.686	0.565972	92.4185	0.581454	90.35	0.544274	36.069	0.362938	93.29	0.616729			65.9195	1.07878	62.9225	1.08664	59.512	1.08809	48.67	0.608871	64.456	1.10076	51.592	0.917733	58.4405	1.04277	27.4365	0.641232	64.246	1.11538
			132.931	0.558424	83.506	0.590184	93.336	0.607018	90.6415	0.553241	91.7725	0.567669	89.2725	0.528926	24.917	0.360342	92.704	0.604245			63.9065	1.07536	66.342	1.07677	58.442	1.07694	49.56	0.566319	63.0125	1.09703	50.5535	0.887556	57.361	1.03353	33.2605	0.629183	64.279	1.10837
			129.05	0.54212	89.3495	0.57546	93.0425	0.594152	89.8175	0.540509	90.905	0.552632	87.6695	0.514758	12.027	0.355661	92.101	0.590512			62.573	1.07072	64.945	1.07129	57.762	1.06079	45.7125	0.516565	61.6695	1.0859	47.7195	0.859386	55.513	1.01853	28.207	0.597055	65.2763	1.0979
			125.169	0.525815	88.587	0.561963	92.201	0.582456	88.804	0.527778	89.97	0.538847	86.5535	0.498229			91.5515	0.578027			60.905	1.06249	62.769	1.06587	56.614	1.05456	42.7145	0.469542	60.494	1.07967	49.22	0.842371	54.647	1.00579	25.1465	0.558233	64.2527	1.09007
			120.964	0.508152	87.3815	0.548466	91.7665	0.569591	87.833	0.513889	88.7155	0.52381	85.286	0.4817			90.9605	0.563046			59.1145	1.05553	61.704	1.06255	57.525	1.03967	39.788	0.432444	59.2225	1.06844	48.2535	0.815469	53.2675	0.995398	19.0275	0.53012	61.1623	1.06988
			116.759	0.490489	84.467	0.531288	90.978	0.555556	86.7695	0.498843	87.918	0.508772	82.3905	0.465171			90.197	0.549313			60.707	1.04857	60.297	1.05705	55.402	1.02974	31.022	0.3863	58.2855	1.05736	47.55	0.791165	52.6765	0.982682	13.631	0.502008	60.4605	1.06208
			112.555	0.472826	86.191	0.516564	90.3215	0.54152	85.5215	0.483796	86.6455	0.493734	79.9755	0.447462			89.0245	0.534332			59.103	1.04044	59.146	1.04827	56.113	1.01858	28.148	0.329306	56.609	1.04353	46.1115	0.75703	51.9965	0.966487			56.9367	1.0437
			107.703	0.452446	83.233	0.50184	89.3395	0.528655	82.9845	0.469907	85.246	0.477444	77.45	0.429752			88.2085	0.519351			57.4045	1.02772	59.838	1.03735	56.76	1.00493	12.3695	0.328787	55.815	1.03234	45.934	0.738795	50.8645	0.949119			56.9078	1.01833
			101.881	0.427989	81.3615	0.48589	88.376	0.51345	81.8615	0.452546	82.469	0.461153	74.239	0.406139			87.6095	0.503121			59.2455	1.02431	56.671	1.02961	57.167	0.991278			54.9415	1.01741	44.155	0.701126	51.613	0.932953			55.7409	1.00521
			95.4127	0.400815	79.283	0.468712	87.0575	0.499415	79.473	0.435185	80.016	0.444862	71.03	0.384888			85.824	0.486891			54.865	1.00456	55.241	1.01204	56.231	0.966468			53.7245	1.0013	43.2525	0.669414	50.365	0.912135			55.3757	0.990343
			88.9441	0.373641	77.7115	0.446626	85.439	0.484211	77.348	0.415509	78.538	0.423559	63.541	0.367178			84.7835	0.469413			53.082	0.998778	54.743	1.00435	56.113	0.947858			53.2655	0.971438	40.901	0.641422	49.564	0.892517			54.3577	0.979002
			83.7691	0.351902	75.2675	0.425767	83.7575	0.469006	74.301	0.394676	75.0605	0.402256	53.2375	0.362456			82.8455	0.450687			51.394	0.970909	53.543	0.990121	55.942	0.920564			54.124	0.9516	40.67	0.609803	49.9025	0.865979			51.2106	0.955456
			81.4364	0.342103	73.3785	0.401227	81.7585	0.452632	71.053	0.373843	71.114	0.382206	43.995	0.35738			79.9235	0.43196			53.8765	0.959267	52.916	0.979158	56.571	0.896996			54.3635	0.926711	38.462	0.568399	48.865	0.842798			49.8377	0.934418
			80.7412	0.339182	69.2725	0.376687	79.7645	0.435088	67.172	0.353009	67.5115	0.360902	31.0145	0.357385			78.2495	0.411985			50.4615	0.936071	50.845	0.964905	55.44	0.877146			54.1115	0.900659	36.49	0.559864	48.11	0.818478			49.9166	0.904693
					64.9755	0.354601	76.986	0.417544	58.3225	0.347135	57.7085	0.35213	20.1775	0.35228			74.5685	0.39201			51.5245	0.912863	43.617	0.951738	56.28	0.85358			53.585	0.875803	30.6445	0.528227	47.5055	0.802287			49.6996	0.887213
					58.0255	0.33865	74.933	0.394152	45.63	0.345626	47.4395	0.347118	11.019	0.351236			71.4015	0.370787			52.9205	0.897864	50.561	0.934232	56.807	0.834964			53.527	0.855993	28.143	0.496576	46.442	0.779173			49.9262	0.860131
					43.3705	0.336196	72.6105	0.37076	33.9745	0.345603	34.562	0.342744					64.113	0.355805			50.0775	0.875793	49.13	0.909032	56.197	0.804875			51.7645	0.828308	22.528	0.491756	42.9875	0.757209			47.6497	0.834764
					33.4365	0.336196	70.028	0.346199	21.997	0.342585	23.067	0.33898					54.279	0.348315			50.778	0.851438	51.104	0.887106	55.093	0.778844			51.574	0.804113	15.3945	0.471013	45.0475	0.731768			47.0748	0.808535
					27.17	0.334969	60.8065	0.332164	11.4495	0.340085	13.015	0.336279					40.3315	0.342503			50.788	0.832865	50.075	0.871775	55.361	0.755583			50.2235	0.783605			43.1245	0.709812			45.8221	0.78578
							48.741	0.326316									26.297	0.340345			53.671	0.806249	50.033	0.842126	58.324	0.736014			49.8705	0.758453			42.382	0.687843			42.7505	0.75696
							37.213	0.320345									13.031	0.338197			52.701	0.788833	45.552	0.821346	58.166	0.717414			49.707	0.726723			38.9635	0.653167			42.4318	0.724655
							25.029	0.318334													52.212	0.759785	45.202	0.799385	50.325	0.68949			47.324	0.67738			37.7635	0.626569			40.5657	0.700172
							20.7805	0.312768													50.902	0.72853	48.512	0.788392	51.68	0.667159			46.9025	0.663394			35.097	0.596517			37.9243	0.669543
																					50.564	0.701797	47.128	0.766451	51.509	0.62995			44.894	0.630802			35.579	0.568786			34.6821	0.63719
																					48.73	0.672823	45.78	0.743416	53.657	0.598349			43.9305	0.5796			31.9565	0.53641			34.2858	0.612712
																					49.006	0.647332	45.258	0.723694	53.3995	0.564882			40.6255	0.537619			23.8105	0.500563			31.039	0.587371
																					47.762	0.618341	46.252	0.691866	52.9745	0.531328			38.4035	0.501275			17.254	0.48788			25.6022	0.581261
																					45.421	0.584739	45.667	0.674345	55.8395	0.486666			36.859	0.456574			11.375	0.460137			18.8749	0.568181
																					43.948	0.556857	44.835	0.645809	45.03	0.44766			28.726	0.406256							14.696	0.537606
																					36.804	0.527802	43.581	0.612917	40.2515	0.399248			17.208	0.356924								0
																					34.8075	0.490691	42.121	0.582218	29.4095	0.366669			12.549	0.337262
																					37.485	0.465143	43.217	0.555915		0.361072
																					32.871	0.429207	33.378	0.524184		0.334201
																					33.44	0.400161	36.6935	0.480266
																					28.874	0.351509	31.9055	0.458412
																						0.327115	33.8525	0.426041
																							33.0995	0.387316
																							26.922	0.364288
																							25.1815	0.329766

## Sheet: Figure 2c
Figure 2c
	x (µm)	y (µm)	z (µm)
	8.63209	11.3908	-2.24705
	8.63117	14.3838	-3.23926
	8.78337	17.4785	-4.66332
	8.83074	20.4125	-5.22879
	8.89822	23.5062	-5.8134
	8.96384	29.5246	4.92911
	9.03673	26.529	-0.625032
	9.15898	32.5234	4.85527
	9.13761	35.5497	5.17015
	9.20372	38.5701	5.34368
	9.26816	41.5629	3.4295
	9.33248	44.5544	4.16473
	9.43423	47.606	9.45762
	9.44194	50.6698	-2.55064
	9.52473	53.6607	-1.83398
	9.53988	56.7094	-2.59106
	9.6005	59.6622	2.21368
	9.69678	62.7407	5.09645
	9.6906	65.7483	3.02113
	9.73889	68.7452	-0.479217
	9.80369	71.6788	6.06902
	9.85638	74.7274	4.2509
	9.93725	77.7072	5.1793
	10.002	80.6948	7.58634
	10.0248	83.7421	5.52159
	10.075	86.7853	-2.25338
	10.093	89.7635	5.12679
	10.1857	92.7416	1.22927
	10.2278	95.7581	8.45968
	10.3439	98.7881	7.26682
	10.3599	101.799	9.66454
	10.4665	104.843	7.07458
	10.5427	107.887	14.2102
	11.2957	9.91655	-1.69842
	11.4182	12.9722	-2.57289
	11.4448	16.0486	-4.05151
	11.5219	19.0936	-5.67864
	11.5455	22.0744	-5.20374
	11.6573	28.2497	-3.23241
	11.6856	31.1734	3.11346
	11.7673	34.2556	0.795435
	11.8372	37.2226	6.19239
	11.9178	40.2603	2.35881
	11.9865	43.2774	-1.16454
	12.0674	46.3141	1.01321
	12.024	49.2938	3.24002
	12.1249	52.308	-2.06173
	12.1681	55.3657	0.166283
	12.2273	58.3563	-0.899568
	12.3249	61.3659	8.93207
	12.3597	64.4184	3.69876
	12.4242	67.4109	9.99396
	12.4933	70.4389	-0.612132
	12.4711	73.4798	1.04328
	12.575	79.4649	4.37029
	12.6026	76.4512	1.21462
	12.667	82.3842	6.50642
	12.7903	85.4766	8.75725
	12.8297	88.4689	4.99529
	12.8022	91.4653	1.80331
	12.8116	94.4647	5.08053
	12.9238	97.4912	1.06486
	12.9569	100.519	2.18315
	13.0271	103.499	-1.4477
	13.0699	106.521	12.8952
	13.8538	11.4121	-1.64729
	13.969	14.3802	-2.65516
	14.0045	17.3966	-3.73554
	14.0617	20.3872	-2.73681
	14.2366	26.5467	-4.95948
	14.2397	29.5621	-6.32273
	14.3341	32.5573	-0.446629
	14.4149	35.5359	5.10058
	14.4723	41.5794	-1.6105
	14.4805	38.5604	-0.990029
	14.551	44.5042	2.99465
	14.6278	47.7008	1.29472
	14.6992	50.6004	-1.44499
	14.7483	53.612	2.51149
	14.7921	56.642	4.56678
	14.9083	59.6953	-0.321264
	14.9429	62.7011	-4.04838
	15.0088	65.6735	2.94613
	15.0773	68.668	-2.08315
	15.1037	71.663	4.43893
	15.1624	74.6566	4.79345
	15.2272	77.5945	2.44265
	15.2963	80.6642	1.54846
	15.3463	83.6809	9.0551
	15.3967	86.6931	-1.61281
	15.4411	89.6547	3.32405
	15.5425	92.7135	8.25586
	15.576	95.7712	0.830626
	15.6051	98.7637	1.01107
	15.6879	101.801	7.07133
	15.7139	104.915	10.6805
	15.7605	107.979	10.7161
	16.5961	9.92048	-2.4489
	16.6563	12.954	-2.17416
	16.7138	16.034	-1.77477
	16.7348	19.0538	3.18826
	16.7383	22.1199	-0.0393376
	16.8727	25.0899	-3.02477
	16.9253	28.1651	-3.9315
	16.939	31.1512	0.264905
	17.0636	34.2874	-4.1873
	17.0781	37.2464	-2.35972
	17.1463	40.2456	6.29761
	17.1887	43.1807	5.29508
	17.2452	46.265	4.28014
	17.3315	49.2449	-0.25607
	17.3802	52.314	3.23129
	17.3903	55.3221	3.00364
	17.4714	58.3347	2.86214
	17.575	61.3468	2.31898
	17.595	64.409	-0.904226
	17.6634	67.4289	3.66959
	17.6776	70.4432	2.36782
	17.6908	73.3497	4.56162
	17.8307	76.3798	4.4764
	17.9046	79.3842	3.52918
	17.9035	82.4311	5.56923
	17.951	85.3781	6.60502
	18.0019	88.4872	-0.657947
	18.0215	91.3877	10.7133
	18.0885	94.3992	3.32617
	18.1489	97.4481	-3.98374
	18.2224	100.452	5.37026
	18.2296	103.389	8.57476
	18.1864	106.598	11.3875
	19.1923	11.2399	-3.07706
	19.1928	14.2904	-2.65916
	19.2819	17.3282	-6.06887
	19.3518	20.2874	0.298495
	19.4565	26.3931	0.858283
	19.5011	23.3633	-2.90274
	19.5091	29.3469	-2.75561
	19.564	32.4052	-2.22639
	19.7006	38.3913	-2.15606
	19.6962	35.3726	0.515606
	19.8023	41.4148	1.74619
	19.8676	44.4231	6.22997
	19.9356	47.4615	1.56241
	19.9625	50.5189	-1.58391
	20.0264	53.4597	2.77274
	20.0947	56.5119	-1.26822
	20.1491	59.5423	-2.996
	20.1214	62.5063	6.13663
	20.2416	65.5848	4.48744
	20.2682	68.5522	3.86998
	20.394	71.6323	-0.746458
	20.4185	74.5557	2.89577
	20.4981	77.5384	9.09109
	20.4823	80.6154	4.75557
	20.5791	83.5909	7.56234
	20.6389	86.6112	-0.371287
	20.7054	89.6555	3.42088
	20.7079	92.6415	10.5822
	20.822	95.6128	1.62313
	20.8563	98.7417	5.94177
	20.9301	101.677	6.51293
	21.0168	104.797	9.83742
	21.0334	107.985	7.84958
	21.8255	9.77288	-4.07431
	22.0287	18.8977	-0.763497
	22.0482	21.9637	-2.8637
	22.1128	25.0269	-5.94713
	22.1952	28.0279	0.307198
	22.2269	31.0347	-2.13172
	22.3198	34.0014	7.08682
	22.3362	37.0889	-2.10668
	22.4404	40.0804	-2.70678
	22.4936	43.1506	-3.64405
	22.4778	46.0536	2.74412
	22.5846	49.073	2.42476
	22.6435	52.1173	5.62883
	22.6874	55.1316	2.55769
	22.6995	58.1418	2.60912
	22.8758	61.2067	-3.53789
	22.8722	64.1635	0.0959575
	22.9454	67.2073	-3.01387
	23.0157	70.1578	5.35917
	23.0576	73.2146	-0.767916
	23.0922	76.1803	4.62521
	23.1428	79.2153	1.07352
	23.158	82.1815	4.33249
	23.2055	85.2391	7.54407
	23.3072	88.2556	-3.90971
	23.3617	91.2325	-3.73068
	23.3443	94.2282	6.21404
	23.4431	97.1938	6.54415
	23.4684	100.225	7.1152
	23.4959	103.233	7.7527
	23.5676	106.234	8.42881
	24.4569	11.1035	-4.48246
	24.5162	14.0793	-4.77737
	24.6075	17.1518	-3.40785
	24.6058	20.1363	-0.824458
	24.7274	23.1886	2.09191
	24.7428	26.1646	3.48858
	24.8286	29.2539	-3.32849
	24.8912	32.2371	-2.42693
	24.9561	35.2864	-4.54097
	25.0229	38.2635	8.07444
	25.098	41.3051	-2.48703
	25.1003	44.3151	4.94309
	25.2144	47.3449	-1.03639
	25.2264	50.347	-3.40369
	25.3312	53.3751	3.0685
	25.3644	56.3679	2.46746
	25.4475	59.3817	5.17503
	25.5373	62.4343	-2.9099
	25.559	65.3802	2.87673
	25.597	68.3914	5.38273
	25.6485	71.3903	7.6013
	25.7269	74.3577	6.39279
	25.8102	77.4423	2.83632
	25.8665	80.4698	4.28093
	25.9396	83.4071	8.80742
	25.9489	86.382	17.7505
	25.9552	89.4661	5.15446
	26.0487	92.5059	5.7449
	26.0775	95.4808	6.69875
	26.1428	98.4952	7.6418
	26.2003	101.51	8.21243
	26.2091	104.573	8.77833
	26.302	107.699	6.92411
	27.1192	9.53843	-5.35676
	27.1585	12.663	-3.42778
	27.2475	15.7366	-1.58659
	27.2846	18.7893	-3.50332
	27.3597	21.8025	-3.22241
	27.4243	24.8203	0.661583
	27.4544	27.9357	-3.04826
	27.5617	30.8694	2.46192
	27.5877	33.921	-0.323723
	27.6224	36.9375	-5.82256
	27.6768	39.9196	-0.668902
	27.7377	43.005	-4.10927
	27.8681	46.0336	-1.96455
	27.858	48.9767	6.10394
	27.9021	52.1043	-2.42836
	27.9721	55.0106	4.27586
	28.0188	58.0627	-2.36519
	28.0619	61.0909	-2.45818
	28.0997	64.1334	1.24273
	28.186	67.1665	-1.6192
	28.222	70.0886	5.84464
	28.3241	73.1549	-2.46324
	28.3356	76.1186	4.26283
	28.4065	79.1224	4.37242
	28.496	82.1268	4.88608
	28.4908	85.2159	-0.149316
	28.4993	88.1779	3.90209
	28.6112	91.1661	5.10124
	28.591	94.1783	5.86609
	28.6704	97.1835	6.606
	28.7254	100.219	6.68365
	28.771	103.203	6.70606
	28.8403	106.253	5.13489
	29.7093	11.1494	-3.27951
	29.769	14.1945	-0.804043
	29.8043	17.2307	-5.09804
	29.8426	20.2342	-3.02231
	29.9234	23.2187	6.04992
	29.97	26.3154	-3.27586
	30.0376	29.2915	0.708064
	30.0884	32.3387	-4.68987
	30.2008	35.3953	-2.66703
	30.228	38.3528	-0.456071
	30.2898	41.3713	-3.06346
	30.3625	44.4024	5.46273
	30.3731	47.4261	-1.2298
	30.4287	50.4627	-4.40567
	30.5398	53.5687	-4.59356
	30.5734	56.4264	3.67199
	30.6299	59.4493	7.34187
	30.6653	62.4651	3.73406
	30.7921	65.4759	-0.096541
	30.8481	68.5038	3.42025
	30.9057	71.5085	3.6457
	30.8772	74.4794	3.48217
	30.9101	77.452	4.41317
	31.0224	80.5409	-4.08711
	31.1352	83.4463	6.39332
	31.1349	86.4498	4.8501
	31.1784	89.4768	5.95845
	31.2141	92.4867	1.21594
	31.2962	95.534	7.15724
	31.337	98.4604	7.75349
	31.4369	101.563	8.24543
	31.4679	104.627	5.58242
	31.5104	107.745	4.42976
	32.3883	9.64453	-3.75852
	32.3452	12.7968	-2.36203
	32.4557	15.8025	-1.88585
	32.479	18.8446	-5.57051
	32.5852	21.8921	-4.35044
	32.625	24.9179	-0.653778
	32.6806	27.89	1.58881
	32.7239	30.9754	-3.31459
	32.8053	34.0066	-3.68777
	32.8809	37.0129	0.929651
	32.9243	40.007	-1.31499
	32.9822	46.0335	3.29597
	33.0013	43.0208	1.39811
	33.0701	49.057	1.87108
	33.1403	52.0594	2.27681
	33.1723	55.1379	-2.92677
	33.2359	58.1228	1.85949
	33.3035	61.1332	4.20334
	33.3934	64.126	-2.34609
	33.4233	67.1468	-2.94542
	33.4412	70.1245	2.1481
	33.5067	73.0847	3.55784
	33.5773	76.1044	4.31178
	33.6488	79.1447	-1.79287
	33.72	82.1089	3.38476
	33.7131	85.0799	5.87675
	33.7749	88.1502	-2.518
	33.8298	91.1913	-2.50084
	33.8581	94.1181	7.33445
	33.9093	97.1387	3.35222
	33.929	100.125	9.57066
	34.0051	103.17	6.01108
	34.074	106.191	5.37488
	34.869	11.1958	-3.81231
	34.9693	14.2714	-4.66651
	34.9926	17.2643	-3.82109
	35.0896	20.2467	-2.11236
	35.1118	23.3137	-2.42193
	35.1908	26.3059	-3.2478
	35.2836	29.3041	-3.06995
	35.3465	32.22	4.89071
	35.4048	35.3083	-3.16211
	35.4463	38.3544	-0.853669
	35.5948	41.3455	-2.97165
	35.6236	44.2865	3.84756
	35.6493	47.3331	-2.34781
	35.7408	50.3324	4.92876
	35.7812	53.4194	1.10126
	35.8154	56.414	1.64491
	35.8754	59.4427	-1.04509
	35.9528	62.4033	1.0464
	36.0255	65.4242	1.13073
	36.0657	68.3521	4.124
	36.1314	71.4241	3.49056
	36.187	74.379	6.01137
	36.2596	80.4125	-2.2099
	36.273	77.3815	5.39149
	36.3658	83.4447	4.84349
	36.3529	86.384	5.46464
	36.458	89.411	4.0891
	36.4793	92.4318	-3.1606
	36.5656	95.4245	2.64436
	36.5639	98.4632	5.05806
	36.6565	101.446	5.05507
	36.6974	104.547	8.03307
	36.7311	107.628	4.23979
	37.5337	9.68196	-5.57118
	37.6013	12.8033	-4.39036
	37.6331	15.8835	-1.68279
	37.744	18.8829	-4.1461
	37.7489	21.9036	-2.09342
	37.8188	24.8886	3.56099
	37.8892	27.9884	-3.4261
	37.8835	30.9797	-4.31229
	37.9804	34.0111	-2.63766
	38.0714	37.0913	-3.65344
	38.1386	40.0969	-3.65791
	38.2261	43.0575	-5.04721
	38.2147	46.057	-2.69996
	38.327	49.0683	-2.22739
	38.3852	52.1095	-0.467827
	38.4209	55.1114	-3.32961
	38.4423	58.0702	3.71301
	38.5144	61.105	-1.87488
	38.5748	64.1363	-1.41878
	38.6669	67.1115	2.0252
	38.7092	70.103	-3.1697
	38.7194	73.0561	5.80991
	38.7877	76.0419	6.28106
	38.8151	79.1007	-1.29462
	38.8753	82.1315	-2.6955
	38.919	85.0873	0.0344864
	38.9853	88.0826	0.980603
	39.0062	91.113	-1.36345
	39.0632	94.0933	1.90242
	39.1111	97.0787	6.62355
	39.1344	100.047	4.43826
	39.2179	103.095	0.637375
	39.2816	106.175	2.7072
	40.1599	11.1581	-3.58533
	40.2569	14.1809	-4.99475
	40.2289	17.1174	-3.97868
	40.314	20.2032	-3.62874
	40.4111	23.2106	-3.43916
	40.4741	26.2046	-3.57237
	40.527	29.2294	-1.29374
	40.5736	32.2955	-5.59222
	40.6717	35.2541	-0.262805
	40.7143	38.2576	-0.429255
	40.7324	41.2942	-2.44289
	40.8626	44.2839	-2.87191
	40.9256	47.3201	-1.6326
	40.9725	50.3653	-4.164
	41.0201	53.3169	3.66425
	41.0615	56.339	-1.21615
	41.1441	59.3356	4.37574
	41.1855	62.397	-3.19899
	41.2557	65.3971	-3.23645
	41.2601	68.3346	2.38898
	41.3413	71.4422	-2.0771
	41.4357	74.3758	7.62981
	41.441	77.401	3.14547
	41.5465	80.3754	-4.01919
	41.5688	83.3617	-3.74777
	41.5697	86.315	4.28824
	41.6461	89.4254	-4.02393
	41.6699	92.3317	3.84044
	41.7476	95.3509	2.88198
	41.8006	98.3514	6.10729
	41.8828	101.426	5.06494
	41.938	104.453	8.46151
	42.0007	107.583	3.80658
	42.8426	9.58888	-5.95154
	42.8445	12.7112	-3.14537
	42.86	15.7199	-4.26593
	42.9882	18.7886	-3.86454
	43.0162	21.7336	-2.65943
	43.1014	24.82	-1.83566
	43.1441	27.8507	-4.08625
	43.18	30.7867	-3.21726
	43.2635	33.8823	-3.3765
	43.3688	36.8864	-4.20909
	43.4425	39.9128	-4.11928
	43.4709	42.8663	1.14107
	43.56	48.8845	6.55897
	43.561	45.925	-2.51407
	43.6285	51.9159	2.82201
	43.6584	54.9074	2.42202
	43.6987	57.9436	2.46124
	43.7613	61.017	-2.74037
	43.8135	63.9251	2.96994
	43.8698	66.922	3.95701
	43.9569	69.9686	-1.38121
	44.0343	72.9238	0.74651
	44.0701	75.9466	-0.912323
	44.0928	78.913	5.05413
	44.1348	81.8903	5.05487
	44.1473	84.9162	6.74462
	44.2097	87.876	7.50209
	44.2839	90.9151	2.05111
	44.3052	93.933	-2.40796
	44.3654	96.9195	5.70896
	44.4196	99.9117	3.96375
	44.4315	102.954	3.25355
	44.5096	105.961	-0.677134
	45.4085	11.0207	-3.47303
	45.4388	13.9896	1.75585
	45.5871	20.0932	0.372618
	45.6265	17.0305	-2.96952
	45.6304	23.0731	-0.886986
	45.7583	26.0709	-3.79189
	45.8251	29.1088	-2.3197
	45.8796	32.1059	-2.65026
	45.939	35.1388	-2.10455
	45.9917	38.1585	-3.53724
	46.0646	41.1299	-0.484026
	46.1445	44.1214	-1.38079
	46.1637	47.166	-3.70217
	46.279	50.1769	1.79874
	46.299	53.2025	1.43837
	46.3441	56.2618	-3.34002
	46.4255	59.2357	-4.85812
	46.4274	62.1968	1.42083
	46.4982	65.1788	4.23915
	46.5506	68.2504	1.15209
	46.6377	71.238	-4.63126
	46.6695	74.2115	2.46963
	46.6998	77.1437	4.71592
	46.7291	80.1838	2.46449
	46.7938	83.1655	1.97743
	46.8664	86.2007	2.27495
	46.8857	89.1243	-1.23448
	46.9508	92.22	-1.54202
	47.0151	95.253	-0.342305
	47.0704	98.2208	2.3644
	47.122	101.26	2.11367
	47.1846	104.322	3.74141
	47.1835	107.407	4.01932
	48.0742	9.49569	3.2082
	48.1431	12.5425	-2.96903
	48.2345	15.6265	-4.7427
	48.2755	18.649	-3.42913
	48.2952	21.6573	-2.14591
	48.3525	24.6719	-1.42298
	48.4513	27.7063	-3.85304
	48.5266	30.6747	-1.55832
	48.5641	33.6937	3.37866
	48.6073	36.7013	1.75799
	48.6941	39.7364	-4.78008
	48.7668	42.7495	-2.19564
	48.8266	45.7153	2.53064
	48.8511	48.7616	-1.3908
	48.8722	51.734	4.07062
	48.933	54.7458	1.29873
	49.0034	57.7865	-3.18405
	49.0077	60.7613	1.85071
	49.1057	63.8321	-2.43223
	49.1477	66.7839	2.6617
	49.156	69.8023	1.84499
	49.2279	72.8041	2.20669
	49.2682	75.8031	-2.80054
	49.4022	78.8448	0.636823
	49.389	81.8316	3.11879
	49.4256	84.8391	-1.54314
	49.5049	87.8766	-3.22183
	49.544	90.8123	8.84461
	49.574	93.8203	3.53623
	49.6806	96.8623	-4.38319
	49.6741	99.8335	1.8129
	49.6843	102.81	6.68372
	49.7579	105.86	7.39916
	50.6734	10.8971	-4.87745
	50.7198	13.8903	-3.98508
	50.7868	16.9019	-2.96939
	50.815	19.952	-3.64118
	50.8935	22.9586	-1.81263
	50.9204	25.9717	-4.17679
	51.0677	29.0175	-3.43071
	51.1372	32.0128	-3.51427
	51.2032	35.0153	2.01374
	51.252	38.0607	-3.60886
	51.3253	41.0461	1.88681
	51.3523	44.0184	3.16848
	51.4441	47.0833	-3.65004
	51.4984	50.0841	-2.39714
	51.5368	53.0617	3.11033
	51.5922	56.1161	-1.59677
	51.6491	59.0957	-0.497057
	51.7323	62.1316	-3.60862
	51.745	65.1184	0.931165
	51.8123	68.1581	-4.70743
	51.8444	71.1061	3.40271
	51.9146	74.1435	-2.6342
	51.9445	77.1061	-0.56648
	52.0337	80.1123	1.66845
	52.0477	83.0989	2.76418
	52.1264	86.0575	7.87082
	52.1671	89.1112	2.00225
	52.1896	92.0904	0.375257
	52.2451	95.139	0.565395
	52.3532	98.0747	8.94318
	52.4274	101.204	2.62638
	52.4347	104.215	2.71741
	52.4466	107.316	-0.942924
	53.3281	9.34825	-4.23282
	53.328	12.4479	-2.76759
	53.456	15.4714	-0.781762
	53.508	18.536	-2.85991
	53.5576	21.5619	-4.08793
	53.6194	24.5869	-4.54314
	53.6622	27.5859	-1.32502
	53.7394	30.6139	-2.31097
	53.8546	33.6233	-2.23413
	53.8585	36.6135	1.81684
	53.9549	39.6693	-4.08516
	53.9659	42.6428	-0.970903
	54.0487	45.6771	-3.6884
	54.0713	48.6598	2.00944
	54.1162	51.6712	1.1726
	54.1885	54.7074	-2.46862
	54.2344	57.6762	2.17446
	54.3129	60.7127	-2.71635
	54.3238	63.6719	2.08523
	54.381	66.6813	2.08709
	54.4444	69.7303	-5.43057
	54.4859	72.724	-1.13349
	54.534	75.6933	2.97926
	54.5895	78.7198	1.49275
	54.6368	81.7102	0.745417
	54.6891	84.7515	-2.81284
	54.7182	87.7057	3.05622
	54.7677	90.731	2.55264
	54.8156	93.731	2.70263
	54.8939	96.7763	-4.17125
	54.898	99.7577	5.06038
	54.9224	102.747	0.611244
	55.0457	105.755	4.92801
	55.8858	10.9823	-5.11617
	55.9029	13.9929	-4.88156
	55.9744	17.0267	-5.28827
	56.0744	19.9856	-3.17088
	56.0999	23.0202	-1.52676
	56.1804	26.0337	1.34491
	56.2859	29.0837	-4.82237
	56.3287	32.0391	-0.379743
	56.3762	35.0447	-4.04653
	56.4904	38.0813	-3.96317
	56.5482	41.0782	-3.96502
	56.5911	44.049	2.84244
	56.6551	47.0843	-0.981618
	56.684	50.0765	-1.02213
	56.7454	53.044	1.35535
	56.8215	56.0708	-1.50992
	56.8683	59.0462	1.18565
	56.9374	62.0834	-1.89426
	57.0035	65.0263	3.33819
	57.0835	71.0128	2.13517
	57.0785	68.0716	-2.89299
	57.1532	74.0397	1.34271
	57.2216	77.0454	0.962227
	57.2754	80.0539	-3.03111
	57.3027	83.0155	4.53777
	57.3588	85.9963	5.78431
	57.3975	89.0319	-1.948
	57.4389	92.0225	6.40949
	57.5248	95.0644	-2.21245
	57.552	98.066	-3.57038
	57.6121	101.093	3.16688
	57.6919	104.16	-2.88068
	57.7315	107.239	-1.53199
	58.5032	9.49819	-4.82276
	58.56	12.5053	-5.13989
	58.6482	15.5581	-4.8553
	58.7204	18.5794	-4.51133
	58.7415	21.6548	-6.32086
	58.8165	24.6853	-3.06653
	58.8605	27.667	-1.51543
	58.9165	30.6909	-4.22176
	58.9926	33.6741	-4.11899
	59.0711	36.7009	-2.62409
	59.1148	39.6974	1.12784
	59.1643	42.6818	2.30647
	59.2343	45.6844	1.38989
	59.2983	48.6934	1.53547
	59.3318	51.6893	1.43933
	59.3997	54.7365	-0.52793
	59.4496	57.7087	-0.888085
	59.5106	60.7336	-3.28778
	59.5772	63.7264	-2.71768
	59.6079	66.713	1.82725
	59.6788	69.7486	-1.562
	59.7269	72.7468	-3.23978
	59.7637	75.7267	1.66086
	59.7973	78.7323	1.05759
	59.8417	81.7188	2.05307
	59.8798	84.6896	6.19592
	59.9277	87.6983	7.83152
	59.9586	90.7215	3.78972
	60.0225	93.7241	3.44952
	60.0964	96.7355	3.60706
	60.1234	99.7068	5.97477
	60.1799	102.767	-2.02785
	60.2651	105.795	-2.82596
	61.2017	10.7712	-5.45117
	61.2335	13.8137	-4.73951
	61.3235	16.8106	-1.52444
	61.3636	19.8395	-3.87594
	61.4386	22.8556	-4.03931
	61.4777	25.8767	-3.50948
	61.5338	28.8508	3.90583
	61.6153	31.907	-5.3509
	61.6925	34.882	-1.68073
	61.7174	37.9285	1.28442
	61.7521	40.9334	-0.96433
	61.8566	43.9642	-2.46184
	61.8907	46.9587	-2.46029
	61.9654	49.9942	-4.24003
	62.0114	52.9865	-1.57416
	62.0643	55.9917	-0.897752
	62.1155	58.9594	-1.03988
	62.159	61.9604	3.68137
	62.2354	65.0138	-3.4631
	62.2717	67.9777	-0.412625
	62.3297	71.0185	-3.77059
	62.3609	73.9647	4.10881
	62.4145	76.9846	2.90978
	62.4652	79.9903	2.17398
	62.4987	83.0049	4.28785
	62.5645	86.0067	-1.196
	62.5888	89.0102	-0.95579
	62.6732	92.0706	-3.77652
	62.7236	94.9884	6.46132
	62.7819	98.0213	-1.32697
	62.8242	101.043	4.47144
	62.8775	104.13	8.19696
	62.8965	107.189	-0.599198
	63.7934	9.24853	-5.24845
	63.8612	12.3247	-4.19617
	63.9623	15.3468	-4.81083
	64.0083	18.388	-3.19654
	64.067	21.4031	-1.61552
	64.1433	24.413	-0.73147
	64.2202	27.4394	-4.48277
	64.2597	30.466	-2.33089
	64.3211	33.4663	-1.96728
	64.3464	36.4287	2.86236
	64.4258	39.4441	3.78317
	64.467	42.4627	2.25757
	64.5363	45.502	-1.32822
	64.597	48.5348	-4.04209
	64.6484	51.5078	0.416184
	64.682	54.485	2.57765
	64.7219	57.471	5.39561
	64.7957	60.5113	-1.72762
	64.8659	63.5555	-4.74004
	64.9105	66.4997	-1.89719
	64.9483	69.4782	5.0402
	64.9944	72.5099	1.02509
	65.0472	75.5441	-1.45746
	65.0589	78.5297	7.55007
	65.1047	81.5105	4.62087
	65.1181	84.5458	-1.6684
	65.1808	87.5241	3.22192
	65.2416	90.5729	-0.528867
	65.2467	93.559	2.99726
	65.3119	96.5508	0.158731
	65.3794	99.5676	4.78488
	65.4146	102.606	1.44584
	65.4649	105.615	-0.449594
	66.3526	10.747	-4.38979
	66.4398	13.7555	-3.79469
	66.5152	16.7803	-3.47156
	66.6143	19.7956	-4.85598
	66.6403	22.7524	-0.752762
	66.7329	25.7769	-4.28201
	66.7685	28.7784	-0.561228
	66.8382	31.7922	1.73283
	66.8948	34.8314	-2.00614
	66.9314	37.7932	1.99757
	67.0239	40.8148	-1.9005
	67.0581	43.8258	2.932
	67.136	46.8504	-1.67452
	67.1849	49.8597	-3.92439
	67.2265	52.8647	0.201491
	67.2986	55.8323	2.51382
	67.3461	58.8363	1.34002
	67.4069	61.8284	2.5301
	67.4976	64.8686	-2.90387
	67.5187	67.8305	2.13709
	67.5827	70.8428	-3.05334
	67.614	73.8113	4.29592
	67.6475	76.7985	7.19365
	67.7168	79.8156	7.42995
	67.7418	82.8277	5.88937
	67.8025	85.8569	-1.62243
	67.8641	88.8778	-2.79055
	67.9079	91.8529	5.24285
	67.9418	94.8444	4.74016
	68.0116	97.8554	4.16991
	68.0892	100.949	4.00259
	68.1147	107.045	-0.984804
	68.1626	104.003	6.27106
	69.0033	9.21311	-1.50661
	69.0946	12.1528	-4.35656
	69.1207	15.2898	-3.83869
	69.2467	18.3318	-4.60584
	69.3032	21.3575	-3.35779
	69.355	24.3688	-2.7251
	69.393	27.3883	-4.59112
	69.4759	30.4144	-2.66325
	69.5009	33.4272	0.438457
	69.569	36.4041	1.00104
	69.6459	39.4448	-4.92098
	69.6679	42.4271	0.582148
	69.725	45.4367	0.304331
	69.7979	48.4826	-2.26665
	69.7897	51.4262	5.36433
	69.8581	54.4464	-1.05708
	69.9329	57.4519	-3.36687
	70.0338	63.4375	1.52745
	69.9672	60.4057	3.84338
	70.0994	66.4454	1.01945
	70.148	69.4274	4.31983
	70.219	72.4906	-4.76486
	70.2439	75.4687	-3.43577
	70.2752	78.4263	5.8513
	70.3161	81.4177	4.30281
	70.3523	84.4408	4.36549
	70.4071	87.4415	1.32297
	70.4498	90.4111	5.99308
	70.4953	93.4947	-2.54562
	70.5573	96.4556	-0.894699
	70.6196	99.4555	-0.4531
	70.6331	102.465	3.4754
	70.7064	105.475	4.57442
	71.6193	10.7361	-4.32616
	71.6754	13.694	-1.51373
	71.7443	16.77	-5.39737
	71.7793	19.7606	-3.99661
	71.8684	22.7525	-3.80738
	71.9291	25.7534	-5.64813
	72.0074	28.7333	-4.96435
	72.072	31.7549	-2.29729
	72.1035	34.7396	-1.80414
	72.1813	37.7613	-3.33358
	72.2429	40.7441	-3.24346
	72.265	43.7731	-0.417759
	72.3289	46.7969	-1.13885
	72.3887	49.7858	0.705688
	72.4648	52.7721	1.41695
	72.4979	55.7631	4.08679
	72.5336	58.7599	2.26837
	72.6111	61.781	-0.218028
	72.6595	64.757	4.1694
	72.7188	67.7693	1.5345
	72.7712	70.7436	0.76825
	72.8399	73.8071	-3.42721
	72.9021	76.7751	2.42398
	72.9457	79.794	-2.41196
	73.0106	82.7787	-2.3379
	73.0297	85.7236	6.00272
	73.0854	88.7546	2.87854
	73.1491	91.7949	-1.68241
	73.2126	94.8076	-2.44017
	73.2774	97.8408	-1.56327
	73.3258	100.865	5.05447
	73.3266	103.922	-0.800621
	73.3461	106.933	-0.235345
	74.2589	9.21883	-3.94752
	74.3423	12.2258	-4.40835
	74.379	15.2733	-5.73307
	74.433	18.3226	-4.77881
	74.5085	21.3239	-2.77372
	74.5462	24.3715	-4.27683
	74.6155	27.3617	-2.22293
	74.6854	30.3575	-6.69526
	74.7413	33.3798	-5.46096
	74.7857	36.391	-0.947962
	74.8315	39.3574	1.23613
	74.8793	42.381	-1.36345
	74.9367	45.4049	-2.20468
	74.9989	48.413	-2.55983
	75.0421	51.429	-2.34364
	75.1009	54.3858	2.6108
	75.1519	57.4071	-2.85482
	75.2143	60.4037	-2.08843
	75.2681	63.3916	1.31607
	75.3015	66.3898	-0.895401
	75.3683	69.3647	2.15279
	75.4148	72.3996	-2.03625
	75.4605	75.3531	3.30231
	75.5001	78.346	3.70489
	75.5254	81.3521	3.74094
	75.585	84.3698	0.49086
	75.639	87.3846	-2.07165
	75.6734	90.3508	5.20895
	75.7264	93.3304	4.08247
	75.7563	96.3776	5.42593
	75.7951	99.3638	6.49829
	75.8665	102.38	2.76963
	75.9177	105.383	6.24072
	76.8263	10.6922	-5.69081
	76.8911	13.7602	-6.06453
	76.9503	16.6976	-5.05107
	77.0067	19.731	-3.9754
	77.0729	22.6936	0.779286
	77.147	25.7141	-3.19856
	77.2126	28.7164	-0.452007
	77.3013	31.7155	-3.97776
	77.3319	34.7061	2.73211
	77.4148	37.7391	-4.28592
	77.4572	40.7488	-3.6441
	77.5433	43.7657	-3.81017
	77.5627	46.7463	-4.50353
	77.6361	49.7844	-4.14847
	77.687	52.7647	-0.525405
	77.7358	55.7649	-2.20962
	77.7771	58.7406	-0.0839286
	77.8292	61.765	-0.839681
	77.8945	64.7728	-3.14962
	77.9528	67.7091	3.30141
	78.0013	70.7543	-1.49866
	78.0534	73.7194	-0.663119
	78.1081	76.6957	1.66427
	78.1524	79.7327	-2.1016
	78.2029	82.6741	5.75304
	78.2476	85.6928	3.92615
	78.3051	88.7104	1.40939
	78.3658	91.7535	-2.04903
	78.4281	94.7375	-2.58678
	78.4984	97.7419	1.13845
	78.5513	100.757	13.2119
	78.6011	103.785	7.83824
	78.5566	106.825	3.99937
	79.4435	9.23301	-4.88618
	79.5514	12.2764	-3.49983
	79.6035	15.2664	-4.72602
	79.6644	18.2807	-6.27638
	79.6927	21.2867	-0.857344
	79.7757	24.3229	-5.01388
	79.8568	27.3434	-3.94833
	79.8885	30.3151	1.49685
	79.9741	33.3221	-3.87008
	80.0459	36.2881	3.34021
	80.0852	39.3286	-3.1109
	80.1281	42.3033	0.960379
	80.181	45.34	0.74759
	80.2249	48.327	1.14703
	80.2716	51.3789	-2.02653
	80.3383	54.3718	-2.9695
	80.3805	57.3709	-1.89556
	80.4075	60.341	1.60679
	80.4729	63.336	3.26421
	80.5229	66.3391	5.04403
	80.5814	69.3405	-0.331753
	80.627	72.3429	-0.897968
	80.6852	75.3437	0.966678
	80.7265	78.3706	-3.01009
	80.7575	81.3653	-1.6631
	80.7943	84.3346	2.35084
	80.8392	87.3429	-0.114118
	80.8963	90.3858	-4.9229
	80.918	93.3129	4.59379
	80.9808	96.3136	3.64772
	81.0457	99.3575	0.422393
	81.0837	102.343	8.22548
	81.1298	105.363	3.97486
	81.9552	10.8293	-4.1998
	82.008	13.8339	-4.13999
	82.0874	16.8578	-3.3966
	82.1247	19.7996	0.918571
	82.2194	22.8313	-3.15984
	82.2788	25.8116	-2.83252
	82.3438	28.8496	-4.05238
	82.4245	31.815	-1.02689
	82.5027	34.8425	-5.18065
	82.5584	37.7972	-0.271638
	82.6148	40.845	-4.71454
	82.6911	43.7972	-0.904737
	82.6932	46.8041	3.22019
	82.7773	49.8348	-0.122919
	82.821	52.8258	-1.73869
	82.8698	55.7959	4.50814
	82.9111	58.7917	2.35127
	83.0149	61.821	-2.25916
	83.0273	64.7767	3.58108
	83.1209	67.7908	-1.89099
	83.1678	70.7328	3.34906
	83.2281	73.7411	1.14377
	83.2696	76.714	4.51689
	83.3507	79.7662	-2.17587
	83.4014	82.7068	2.043
	83.4251	85.6986	4.39934
	83.4621	88.754	-5.42594
	83.5313	91.7141	3.30414
	83.6099	94.7331	-4.05059
	83.6849	97.7179	-0.450312
	83.7222	100.743	2.85025
	83.7649	103.781	6.13391
	83.7289	106.809	9.63639
	84.5732	9.32964	-4.94628
	84.671	12.3398	-4.97284
	84.7235	15.3424	-4.96051
	84.7868	18.4038	-4.482
	84.8602	21.4348	-2.00949
	84.9018	24.4535	-4.41205
	84.9569	27.4662	-4.17177
	85.0465	30.4537	-5.11781
	85.075	33.4684	-1.09335
	85.1449	36.462	-4.23264
	85.1971	39.413	3.55701
	85.2666	42.4756	-3.99165
	85.3031	45.4153	1.34731
	85.34	48.4403	1.05681
	85.3968	51.4719	-2.826
	85.4534	54.4484	-0.693876
	85.5073	57.4473	0.455119
	85.5959	60.4516	-4.44316
	85.586	63.4024	2.58203
	85.6665	66.4169	-1.91313
	85.6984	69.3916	3.23859
	85.7663	72.3992	-0.869598
	85.8268	75.4356	-3.19419
	85.8497	78.4272	-1.995
	85.8975	81.3716	3.35958
	85.9155	84.3902	-0.356482
	85.9887	87.4374	-1.0275
	85.9935	90.3744	5.67802
	86.0675	93.4396	-1.66753
	86.1062	96.3729	2.70171
	86.148	99.3407	13.8287
	86.1548	102.341	7.29721
	86.2563	105.424	2.90558
	87.1952	10.7273	-4.22397
	87.2195	13.7424	-4.98375
	87.2976	16.7513	-5.67358
	87.357	19.7708	-0.971011
	87.4478	22.7502	-2.32796
	87.4975	25.7464	-3.32999
	87.5726	28.7327	-2.39258
	87.6221	31.7379	-4.44097
	87.699	34.7668	-3.30868
	87.7549	37.7533	-1.93266
	87.8102	40.7412	-2.21913
	87.8526	43.7384	1.62397
	87.8904	46.7276	3.47734
	87.9771	49.7747	-3.56142
	88.0304	52.7859	-4.10216
	88.0687	55.7615	-0.955404
	88.1574	58.7882	-3.40628
	88.1754	61.7481	1.81601
	88.2218	64.7416	2.97897
	88.2886	67.7635	-3.09328
	88.3289	70.7209	4.10468
	88.3868	73.7192	3.18398
	88.4584	76.7678	-3.92473
	88.4976	79.7249	2.73213
	88.5459	82.6878	3.94386
	88.5931	85.7061	3.22604
	88.6304	88.7227	2.95694
	88.6918	91.7352	-2.26103
	88.7558	94.6942	4.34601
	88.7999	97.7214	8.68607
	88.8138	100.752	3.59596
	88.9204	103.803	1.15239
	88.9264	106.886	6.95393
	89.7654	9.20476	-4.54938
	89.8965	12.2224	-3.49601
	89.9498	15.2952	-4.93587
	90.0019	18.2924	-2.62505
	90.0701	21.3411	-4.0222
	90.1239	24.345	-3.27804
	90.1892	27.3518	-3.1586
	90.2368	30.3432	-4.66204
	90.2963	33.3776	-3.15316
	90.369	36.3646	-1.08068
	90.4078	39.3728	-3.37075
	90.4564	42.343	-1.01862
	90.5036	45.3283	0.0411718
	90.558	48.3469	-2.37067
	90.6088	51.3306	0.883736
	90.6634	54.3464	0.322217
	90.7175	57.3774	-2.99269
	90.7683	60.3882	-7.25749
	90.8259	63.3432	-2.398
	90.8767	66.3376	-2.09179
	90.9065	69.3084	3.45454
	90.9475	72.3031	5.32955
	91.0082	75.309	1.01342
	91.0527	78.3143	1.92802
	91.0937	81.3283	-0.630561
	91.1414	84.2947	5.4565
	91.1992	87.311	-2.30641
	91.2425	90.2568	6.43413
	91.3037	93.3028	0.972686
	91.3924	96.2847	-1.85696
	91.418	99.2723	8.25468
	91.4791	102.295	-3.06026
	91.5309	105.351	-4.09688
	92.4157	10.588	-4.08967
	92.4754	13.61	-3.81956
	92.5353	16.5793	2.97808
	92.5956	19.6049	-3.40165
	92.6649	22.6388	-4.63532
	92.7299	25.6222	-3.07382
	92.8033	28.6022	-3.84533
	92.8722	31.5654	0.374575
	92.9346	34.5892	-0.878896
	92.9994	37.6311	-6.07065
	93.0775	40.5893	1.39285
	93.1075	43.5876	2.58886
	93.1618	46.6209	-1.14562
	93.2204	49.6034	-0.881978
	93.275	52.6258	-3.17032
	93.335	55.6107	-0.997434
	93.388	58.6166	-2.91303
	93.428	61.5922	1.22275
	93.4924	64.575	1.99019
	93.5371	67.6214	-2.07426
	93.5806	70.5823	4.22648
	93.6565	73.62	-2.40012
	93.6838	76.6135	-2.79488
	93.7209	79.5946	-1.18872
	93.7851	82.5988	-1.58243
	93.8443	85.5489	7.7568
	93.8974	88.6209	-0.526345
	93.962	91.5549	2.44882
	94.0155	94.5791	5.57986
	94.1076	97.6407	-2.9195
	94.1005	106.706	10.0728
	94.1302	100.623	5.22832
	94.1702	103.726	2.48893
	95.0319	9.09907	-4.54569
	95.1387	12.1041	-3.80417
	95.185	15.0861	2.5511
	95.242	18.1614	-3.12906
	95.2917	21.1793	0.551288
	95.3539	24.1698	-1.31031
	95.4226	27.2332	-6.03868
	95.4728	30.1975	-0.773685
	95.5459	33.2029	-4.65479
	95.5996	36.1251	3.91741
	95.6509	39.2063	-3.96213
	95.7048	42.1564	-13.7205
	95.7527	45.1706	-1.76553
	95.8089	48.1431	-2.78893
	95.8331	51.1171	4.8441
	95.9084	54.1888	-4.54095
	95.9726	57.1232	3.11419
	96.0213	60.1225	-0.652815
	96.0911	63.1448	-4.90519
	96.13	66.0715	6.43453
	96.17	69.0682	4.73733
	96.2317	72.111	1.1272
	96.2583	75.0683	5.99216
	96.3171	78.09	4.08048
	96.3505	81.1103	-0.619206
	96.4009	84.115	-0.498039
	96.463	87.1009	-1.76796
	96.4952	90.0738	1.38576
	96.5608	93.1161	-1.84968
	96.6146	96.1169	-4.08232
	96.6309	99.0659	8.76787
	96.6828	102.136	-2.79232
	96.7562	105.112	10.878
	97.5262	10.5797	-4.23816
	97.6314	13.6378	-3.46261
	97.6939	16.6149	-2.80682
	97.7513	19.601	-3.05178
	97.804	22.5688	-0.341266
	97.8836	25.627	-3.58184
	97.9774	28.6042	-4.14674
	98.0474	31.6223	-4.48014
	98.074	34.5524	3.71633
	98.1566	37.6127	-6.70995
	98.2248	40.6048	-2.5273
	98.2666	43.6031	-2.97368
	98.3257	46.5919	-3.8968
	98.3651	49.5521	4.02452
	98.4424	52.5943	-6.11808
	98.5099	55.5646	-3.45665
	98.5674	58.5488	0.707826
	98.6312	61.5507	-6.01345
	98.6895	64.5274	-1.09965
	98.7261	67.4995	-1.07562
	98.7913	70.5017	-1.69834
	98.8219	73.4734	1.70942
	98.8854	76.5078	-4.54846
	98.9379	79.445	8.32214
	98.9897	82.4605	-1.06776
	99.0401	85.4624	-3.71815
	99.1183	88.4629	-4.05743
	99.1868	91.4758	-4.11921
	99.2134	94.4098	5.54388
	99.2947	97.4945	-3.80983
	99.354	100.494	1.19863
	99.3945	103.549	4.45524
	99.3549	106.563	5.81689
	100.149	9.11165	-4.6202
	100.27	12.0999	-4.95583
	100.349	15.1307	-2.23401
	100.427	18.1665	-3.42774
	100.484	21.1601	0.393408
	100.543	24.2167	-4.18007
	100.592	27.2184	-4.59176
	100.641	30.1839	-0.923056
	100.703	33.1751	2.13486
	100.754	36.1619	-1.98952
	100.8	39.1685	-0.127383
	100.857	42.1385	1.70462
	100.903	45.1516	1.20532
	100.931	48.1465	-1.24958
	101.009	51.1652	-2.37116
	101.074	54.1955	-2.96405
	101.123	57.1475	-0.715034
	101.163	60.1358	1.2158
	101.226	63.1539	-5.80426
	101.245	66.0878	6.36668
	101.295	69.0845	4.67951
	101.371	72.1015	1.52388
	101.422	75.109	0.52739
	101.458	78.1721	-2.48452
	101.471	81.1374	2.77239
	101.519	84.1301	5.09204
	101.587	87.1133	2.98086
	101.626	90.1122	5.04011
	101.695	93.1684	-2.38665
	101.746	96.0951	9.34403
	101.807	99.1421	-4.83962
	101.851	102.179	-6.23694
	101.863	105.119	5.11478
	102.737	10.5837	-1.80068
	102.801	13.6008	-3.9641
	102.872	16.6225	-5.63849
	102.93	19.5554	-1.05122
	103.004	22.5827	-3.01712
	103.081	25.6093	-2.74121
	103.101	28.52	5.11872
	103.21	31.5953	-5.29614
	103.247	34.5758	-1.66578
	103.305	37.4903	4.92368
	103.366	40.5871	-4.39684
	103.405	43.51	5.91011
	103.462	46.5169	3.30163
	103.533	49.5334	1.77011
	103.583	52.5607	-4.7536
	103.647	55.5592	-2.34336
	103.745	58.5255	-2.86486
	103.788	61.496	-1.33907
	103.842	64.4918	-0.530215
	103.9	67.5106	-2.17449
	103.943	70.4539	-1.29969
	104.037	73.4674	-3.02803
	104.036	76.4278	2.89577
	104.092	79.4379	4.60095
	104.136	82.4414	4.22701
	104.19	85.4386	4.97106
	104.243	88.4591	5.79987
	104.29	91.4835	-4.16593
	104.437	97.4736	1.63936
	104.513	100.485	8.4444
	104.532	94.2673	5.56727
	104.539	103.558	-0.0735041
	104.551	106.544	-5.59771
	105.323	9.09912	-3.95091
	105.437	12.0915	-5.51232
	105.52	15.117	-2.95319
	105.587	18.1786	-2.41926
	105.646	21.154	-3.04064
	105.711	24.1902	-3.67569
	105.768	27.1702	-4.29588
	105.831	30.2002	-4.91887
	105.851	33.1946	-4.40187
	105.903	36.1528	-3.94732
	105.949	39.1825	-3.47059
	106	42.1735	-3.00757
	106.034	45.1135	-3.23031
	106.088	48.1463	-2.06492
	106.138	51.1709	-1.59507
	106.213	54.1615	-1.16315
	106.254	57.0826	-0.699092
	106.324	60.1406	-0.245064
	106.359	63.0771	0.22898
	106.397	66.0619	0.705883
	106.456	69.0826	1.16784
	106.468	72.0991	1.47021
	106.56	75.0633	2.09665
	106.579	78.0742	2.58899
	106.652	81.0969	3.0439
	106.693	84.1325	3.52353
	106.742	87.0898	3.98422
	106.774	90.1235	4.46567
	106.745	93.1836	9.46906
	106.908	96.0246	5.39945
	106.942	99.038	7.81761
	106.963	102.033	6.76727
	107.008	105.047	5.72399
	22.0828	15.961	-5.26851
	14.2395	23.289	-4.16877
	11.4945	25.0637	-5.43713
	21.7035	12.6405	-3.54658

## Sheet: Figure 2d
Figure 2d
	x (µm)	y (µm)	z (µm)
	8.62049	11.348	-3.15524
	8.82928	17.3976	-4.80052
	8.89767	20.3911	-5.06753
	8.97791	23.4545	-5.31817
	9.02854	26.4453	-1.02043
	9.04986	29.4644	3.44907
	9.2127	32.4284	1.00255
	9.24481	35.48	-1.48894
	9.26167	38.5193	3.38629
	9.31696	41.532	4.84819
	9.36723	44.5407	3.76344
	9.4654	47.5764	7.42101
	9.50022	50.6435	-1.93928
	9.57078	53.6369	-2.78685
	9.61983	56.6966	-2.04639
	9.65721	59.6478	1.07412
	9.74154	62.6984	4.18298
	9.75075	65.6879	3.98768
	9.81908	68.7225	1.97234
	9.85178	71.6741	5.72319
	9.90284	74.7023	4.9978
	9.98018	77.6987	5.50156
	10.063	80.6979	6.02871
	10.0801	83.7396	5.50487
	10.1643	86.775	1.69675
	10.1731	89.7511	5.6338
	10.2577	92.7374	2.93243
	10.311	95.7564	6.5364
	10.392	98.7903	6.4223
	10.4346	101.819	8.56361
	10.4987	104.825	6.77916
	10.589	107.848	11.7969
	11.3811	9.82267	-3.58007
	11.5044	12.8851	-2.68408
	11.5254	15.9975	-5.20521
	11.5908	19.0303	-5.37307
	11.634	21.9984	-4.25319
	11.7563	28.1878	-3.82633
	11.7864	31.1237	2.56246
	11.8719	34.2138	-2.5641
	11.8891	37.1701	5.44436
	11.9848	40.2215	1.11224
	12.035	43.2487	-2.07121
	12.1247	46.2699	1.62294
	12.0999	49.2686	2.92718
	12.1793	52.286	-1.80044
	12.2646	55.3419	0.841488
	12.3039	58.3277	3.5173
	12.3661	61.3388	6.84798
	12.4328	64.3951	4.50822
	12.4758	67.3538	7.30813
	12.5425	70.4049	1.93621
	12.5885	73.4571	-0.362345
	12.6559	76.4301	2.59392
	12.6579	79.4458	4.26101
	12.7297	82.4011	6.29123
	12.8266	85.4554	6.80763
	12.9002	94.4914	5.022
	12.9122	88.4587	8.6012
	12.9181	91.4487	3.52893
	13.0281	97.4804	3.08479
	13.0261	100.478	4.39372
	13.093	103.512	-0.688357
	13.0949	106.459	6.97381
	13.9442	11.3298	-4.55426
	14.0064	14.2893	1.02962
	14.0928	17.3252	-2.09219
	14.3036	26.5096	-3.87892
	14.3231	29.4991	-5.54414
	14.4286	32.5275	-0.62985
	14.5003	35.4764	3.87739
	14.5727	38.4954	-2.61429
	14.5559	41.5002	-1.70555
	14.641	44.4921	3.17769
	14.6853	47.5531	-2.25388
	14.7802	50.5845	-1.82265
	14.8155	53.5939	1.91331
	14.8608	56.6156	3.94898
	14.9804	59.6652	-0.0793924
	15.0269	62.6186	-2.43606
	15.0721	65.6433	3.10331
	15.1349	68.6462	1.61865
	15.1719	71.6351	4.62702
	15.2436	74.673	5.08628
	15.286	77.5838	8.9234
	15.3972	80.6701	3.64635
	15.4461	83.6564	7.71005
	15.4706	86.7044	2.33132
	15.5407	89.6898	7.60553
	15.5915	92.7257	7.30552
	15.6767	95.7416	-2.7225
	15.6551	98.7657	7.92062
	15.7234	101.777	6.23181
	15.798	104.846	5.47981
	15.8113	107.953	5.15088
	16.6271	9.75957	-4.14851
	16.7096	12.852	-4.19358
	16.7795	15.9549	-3.41012
	16.8199	18.9858	-3.63478
	16.8913	22.0332	-3.86185
	16.959	25.0261	-4.08083
	17.0149	28.0979	-4.09059
	17.0721	31.0915	-1.33218
	17.1657	34.2085	1.13673
	17.1709	37.1896	-0.0570975
	17.2355	40.19	-1.93934
	17.2708	43.1398	4.29132
	17.322	46.2281	1.10343
	17.4133	49.2141	-1.83979
	17.4488	52.2681	0.419295
	17.4984	55.2625	2.44965
	17.561	58.2932	2.46587
	17.6556	61.2889	2.21305
	17.7057	64.3877	3.16588
	17.7333	67.3675	2.68596
	17.801	70.3847	4.02291
	17.7647	73.3324	4.09889
	17.8888	76.3684	6.22974
	17.9543	79.339	5.10696
	17.9632	82.4062	5.47736
	18.0141	85.3768	4.80138
	18.065	88.4826	6.07764
	18.097	91.3691	7.24622
	18.1429	94.3719	6.26559
	18.2062	97.4628	1.18067
	18.2434	100.417	4.86749
	18.2402	103.361	7.15525
	19.2679	11.1725	-4.65664
	19.2668	14.234	-3.86669
	19.3556	17.2387	-3.60437
	19.4826	20.1901	-3.82653
	19.5837	23.2338	-4.02713
	19.5598	26.3412	-4.10307
	19.6275	29.2934	-4.07736
	19.7208	32.3316	-1.46725
	19.778	35.3391	-2.10207
	19.7896	38.35	-2.69233
	19.8702	41.3717	-1.41736
	19.9335	44.4031	0.0792854
	19.9996	47.4437	-0.716273
	20.0307	50.4836	-1.32449
	20.0928	53.4395	-1.30949
	20.1775	56.4837	-1.31389
	20.2443	59.5091	0.242668
	20.2643	62.4748	0.659666
	20.3088	65.543	3.80046
	20.3671	68.5259	3.46455
	20.4632	71.6347	3.49475
	20.488	74.5435	3.50808
	20.5336	77.5288	6.59
	20.5516	80.631	6.52788
	20.6437	83.5725	6.38804
	20.6934	86.6333	4.79376
	20.7575	89.6471	5.06536
	20.7617	92.6318	6.61765
	20.852	95.5944	6.96352
	20.8522	98.676	4.53256
	20.9281	101.65	7.65365
	21.0154	104.765	6.87003
	21.8684	9.65335	-4.69287
	22.0892	18.827	-3.82715
	22.143	21.8489	-3.98537
	22.2128	24.9238	-4.14381
	22.3012	27.9544	-4.12101
	22.346	30.955	-4.03055
	22.3851	33.9469	-3.34361
	22.4239	37.0168	-2.65231
	22.4975	40.0418	-3.02762
	22.5582	43.0892	-3.40536
	22.5678	46.0228	-3.02171
	22.6577	49.0241	-2.63809
	22.7274	52.0889	4.3277
	22.7638	55.0986	-1.49809
	22.8139	58.1047	-1.65496
	22.9487	61.1274	-1.25424
	22.9587	64.1236	-0.785836
	23.0384	67.1668	2.35153
	23.0431	70.0959	4.85886
	23.1167	73.2018	4.73329
	23.1385	76.143	4.61151
	23.1341	79.1752	5.17204
	23.2009	82.1684	5.57511
	23.2625	85.1711	3.3638
	23.3653	88.2468	3.07754
	23.3757	94.2016	6.17345
	23.4059	91.1984	4.59493
	23.438	97.1328	6.35585
	23.4332	100.168	8.08537
	23.4437	103.144	7.55296
	23.5144	106.195	6.29456
	24.4849	11.0259	-4.755
	24.5644	13.9965	-4.08242
	24.6497	17.0553	-3.79589
	24.6965	20.0531	-3.93035
	24.8261	23.1435	-4.06462
	24.828	26.0972	-4.21847
	24.9251	29.1999	-4.14542
	24.9878	32.1957	-3.13327
	25.0385	35.242	-2.94894
	25.0733	38.2277	-2.31716
	25.1751	41.2596	-2.59808
	25.1845	44.2832	-2.95943
	25.2679	47.2929	-3.11968
	25.2966	50.3111	-3.44993
	25.4003	53.345	0.571152
	25.4103	56.3208	1.43364
	25.5156	59.3216	-2.16675
	25.59	62.3807	-1.76848
	25.6256	65.3553	3.00747
	25.6581	68.3576	3.82316
	25.6916	71.3723	4.96342
	25.7514	74.3455	4.51903
	25.8098	77.407	4.37346
	25.9094	80.4297	4.89163
	25.9346	83.3815	2.42845
	25.9641	86.3405	0.830554
	25.9444	89.4264	2.44697
	26.0179	92.4469	3.98443
	26.047	95.4061	5.51136
	26.0762	98.4101	7.01109
	26.06	104.479	7.46722
	26.1277	101.436	6.99591
	26.1237	107.614	5.34475
	27.103	9.49813	-5.15321
	27.1913	12.5897	-4.4437
	27.2445	15.6776	-3.79305
	27.3133	18.6912	-3.8894
	27.4322	21.7296	-4.00848
	27.4901	24.7603	-4.20064
	27.6231	30.811	-2.74971
	27.6568	33.8585	-3.21923
	27.6911	36.8964	-2.77529
	27.749	39.8766	-1.84692
	27.7748	42.9403	-3.85826
	27.8815	45.9711	-2.14431
	27.8973	48.9156	4.24113
	27.9545	52.0233	-2.72206
	28.0068	54.9809	1.72116
	28.0466	58.0019	-2.73817
	28.1409	61.0476	-2.54012
	28.1531	64.0931	-0.732204
	28.2099	67.1145	-1.61294
	28.2214	70.0648	5.12438
	28.3137	73.1109	4.3079
	28.3463	76.092	3.91783
	28.3813	79.1158	4.19447
	28.4656	82.0946	1.80408
	28.4726	85.1624	-0.944817
	28.4449	88.0945	1.39596
	28.489	94.1076	6.17871
	28.5201	91.0992	3.91213
	28.5563	100.152	7.25429
	28.556	103.112	6.04659
	28.5825	97.1101	6.96884
	28.5794	106.136	6.35623
	29.6413	11.0779	-3.17871
	29.7042	14.1241	-2.71503
	29.769	17.1573	-3.92142
	29.8454	20.1868	-3.95603
	29.9092	23.1648	-4.14064
	29.9978	26.2339	-4.27745
	30.0521	29.2406	-2.14695
	30.1282	32.2726	-4.39583
	30.216	35.3408	-3.29729
	30.2401	38.3106	-2.41885
	30.297	41.339	-0.624942
	30.3448	44.3517	3.37926
	30.3569	47.3676	-1.8802
	30.435	50.4129	-4.36589
	30.5531	53.5038	-4.1352
	30.5674	56.3762	1.11974
	30.5989	59.3709	-0.142934
	30.6481	62.4008	2.97598
	30.7707	65.449	-1.15074
	30.7975	68.465	-1.60181
	30.8511	71.4736	2.2421
	30.8381	74.4403	3.40661
	30.8549	77.4218	2.88881
	30.9426	80.4657	4.03263
	31.0278	86.4051	4.99391
	31.0503	83.3798	4.52161
	31.0387	89.4021	5.21565
	31.0745	92.3918	5.83408
	31.0719	98.357	8.95032
	31.078	104.413	6.71715
	31.0752	107.511	5.35822
	31.1032	95.4418	6.49054
	31.1473	101.46	6.84105
	32.1698	9.63207	-3.66747
	32.2156	12.6973	-3.12211
	32.3618	15.7612	-4.02897
	32.416	18.7849	-3.90117
	32.5311	21.8274	-5.0399
	32.5935	24.868	-3.13419
	32.6228	27.8584	-1.91391
	32.6901	30.9021	-1.74008
	32.7751	33.9491	-4.21733
	32.8331	36.9708	-2.55223
	32.8916	39.9707	-3.39185
	32.9402	42.9737	-2.67621
	32.9283	45.9859	-0.94011
	33.0218	49.0058	-0.55951
	33.0779	52.0052	-1.79657
	33.1228	55.0641	-2.94321
	33.1846	58.0646	2.20434
	33.2374	61.0631	2.56532
	33.3318	64.075	-3.12619
	33.3384	67.0877	-2.36165
	33.3452	70.1083	-1.44304
	33.4014	73.0478	2.46221
	33.4252	76.0618	2.68398
	33.5144	79.0914	0.93451
	33.566	82.0385	4.0095
	33.5351	84.999	4.57553
	33.5642	97.02	6.89985
	33.5303	105.893	9.99059
	33.5816	88.0512	5.30754
	33.5944	91.0404	4.42924
	33.5816	94.0062	6.14889
	33.5863	99.9511	7.52449
	33.5792	102.962	6.49246
	34.6076	11.1817	-3.45479
	34.718	14.2314	-4.3303
	34.7996	17.2247	-3.71803
	34.9212	20.2141	-3.97585
	34.9741	23.2583	-2.95926
	35.0701	26.2599	-3.78101
	35.1817	29.2539	-3.38045
	35.2406	32.2129	0.786725
	35.2895	35.2616	-3.54689
	35.3234	38.2874	-1.10382
	35.4547	41.3059	-4.08511
	35.4875	44.2634	-3.09037
	35.5304	47.2824	-2.47846
	35.5945	50.294	-2.08194
	35.6205	53.3149	-2.35943
	35.6957	56.3391	3.06399
	35.7556	59.4	-2.54768
	35.8083	62.3444	-1.82534
	35.8712	65.3742	-1.21022
	35.8715	68.3031	2.5902
	35.9265	71.3843	0.826808
	35.9078	107.24	11.4283
	35.9653	74.3283	5.42313
	35.975	77.3177	2.30594
	36.0122	80.3594	-0.732643
	36.0008	101.208	5.00037
	35.9523	104.229	10.8107
	36.0712	83.3443	3.93546
	36.0642	86.2745	5.96606
	36.0836	92.2559	3.48824
	36.0881	95.2248	5.69391
	36.0579	98.2773	5.53081
	36.125	89.2753	5.57039
	37.1283	9.70796	-3.99244
	37.2216	12.7896	-3.59473
	37.3104	15.8705	-2.76151
	37.4194	18.8537	-2.8728
	37.4837	21.9061	-2.82831
	37.542	24.8707	-3.29394
	37.6688	27.9331	-2.80764
	37.6973	30.9314	-4.42558
	37.7527	33.9404	-2.39253
	37.8691	37.0336	-3.64691
	37.8685	40.0138	-3.21085
	37.9704	43.0033	-3.97967
	37.9853	46.0086	-2.27496
	38.0859	49.027	-3.06845
	38.1646	52.0619	-3.08799
	38.202	55.0579	-3.08318
	38.2127	58.0151	2.07442
	38.288	61.032	-1.83448
	38.3041	102.776	6.30013
	38.3193	64.0496	-2.21192
	38.3903	67.0678	-1.78877
	38.39	72.9957	5.14705
	38.295	105.748	10.3439
	38.4018	70.0284	-2.37472
	38.4271	75.993	2.05917
	38.4389	79.0127	-0.973788
	38.4283	82.0189	3.89602
	38.4558	90.9104	5.8855
	38.4874	93.8802	4.89219
	38.4049	96.8656	5.66469
	38.3953	99.7857	6.3325
	38.4799	84.9177	4.78476
	38.5228	87.9496	4.99089
	39.5542	11.1815	-2.46073
	39.6593	14.1834	-0.489745
	39.786	17.1616	-3.13565
	39.8488	20.1722	-3.01709
	39.9542	23.1996	-2.70224
	40.0868	26.2019	-3.68498
	40.182	29.2305	-3.41953
	40.2461	32.2634	-3.97913
	40.3193	35.2195	-2.3111
	40.3721	38.2492	-4.01941
	40.412	41.247	-1.91711
	40.5116	44.2283	-2.45747
	40.5688	47.2511	-1.81832
	40.5861	106.994	11.4489
	40.6702	50.2733	-3.60031
	40.6538	53.2548	-2.10924
	40.7564	56.2983	-4.52952
	40.7369	59.2369	4.1142
	40.7735	62.2991	-1.30615
	40.7465	101.015	10.8661
	40.7042	104.059	6.49547
	40.7935	65.2723	1.50283
	40.8445	71.3286	-1.19748
	40.8214	98.0573	7.13705
	40.8546	68.3072	-2.46077
	40.9266	74.2752	5.11289
	40.9277	77.2696	2.21679
	40.9293	80.2652	2.95937
	40.8895	83.1865	4.82978
	40.9204	86.1259	5.94223
	40.9212	89.1613	4.66675
	40.9228	92.0812	6.58527
	40.8769	95.0732	6.17002
	41.9583	9.71855	-1.47803
	42.0444	12.7667	-0.687227
	42.1352	15.7282	1.76605
	42.3042	18.8204	-3.33529
	42.3897	21.7879	-3.1603
	42.5052	24.822	-3.44579
	42.5814	27.8181	-2.94868
	42.6603	30.7931	-2.42976
	42.7342	33.8281	-3.54708
	42.8434	36.8745	-3.24617
	42.8337	105.349	15.2767
	42.9318	39.9041	-2.23293
	42.9279	42.8097	4.25695
	42.9405	102.433	7.98845
	43.0013	45.8457	2.36637
	43.0555	48.7932	0.706874
	43.0603	51.852	0.792577
	43.0254	99.476	7.78342
	43.1317	54.8488	0.454082
	43.0926	96.5581	7.31774
	43.1851	57.8723	-2.58046
	43.1866	60.8829	2.40361
	43.1649	93.5796	5.61479
	43.2339	63.8414	-1.8699
	43.2705	66.8652	-0.457681
	43.2589	69.8392	2.79399
	43.3015	78.8073	2.5067
	43.2941	81.7742	5.14736
	43.2658	84.7263	6.73748
	43.2338	87.6613	6.85841
	43.261	90.6535	7.11965
	43.3364	72.8327	4.04014
	43.3318	75.8035	5.17104
	44.3116	11.1619	3.09639
	44.4513	14.1444	-3.12453
	44.6041	17.1653	0.759241
	44.7488	20.208	-3.43178
	44.8108	23.1683	-3.40638
	44.9284	26.1	-1.82762
	45.0243	29.1441	0.162823
	44.97	106.657	9.2105
	45.1037	32.0758	-1.21661
	45.1594	35.1494	-3.23087
	45.1916	100.626	17.3812
	45.1415	103.643	10.7473
	45.2634	38.1407	-2.23165
	45.2862	41.074	4.76329
	45.3501	44.0453	5.13536
	45.3361	97.6662	12.5689
	45.4035	47.0703	3.57302
	45.5097	50.1007	3.22328
	45.507	53.0752	5.20722
	45.5214	91.8194	7.76213
	45.4423	94.7741	8.83058
	45.5785	56.1384	0.495796
	45.6033	82.9489	6.69052
	45.5654	88.8071	8.28337
	45.643	59.1006	1.74154
	45.6217	62.0658	3.64644
	45.6277	65.0693	4.64445
	45.6436	68.0832	4.69364
	45.6672	71.0747	3.14441
	45.6616	74.0772	5.62353
	45.6645	76.9879	5.70836
	45.628	79.9978	5.12181
	45.6436	85.9119	7.84611
	46.5816	9.75202	-0.48325
	46.6995	12.7794	2.38019
	46.857	15.7204	3.85387
	47.0091	18.7468	-0.771294
	47.0591	104.937	18.0958
	47.0926	21.7664	3.91304
	47.2312	24.7686	-1.28662
	47.2299	102.043	16.1975
	47.3464	27.7296	2.67755
	47.3674	99.0959	17.6003
	47.4396	30.7258	2.57526
	47.5145	33.7185	3.03305
	47.4957	96.1955	15.3042
	47.6069	36.7445	-1.81409
	47.6085	93.2701	12.937
	47.6558	39.7191	-1.4918
	47.7298	90.3988	7.65404
	47.754	42.7468	-2.6282
	47.7923	87.46	8.35585
	47.8242	45.7218	-2.12596
	47.828	48.6801	2.5135
	47.8702	51.6932	-0.824547
	47.9031	81.5757	7.5368
	47.8537	84.4901	7.91197
	47.9045	54.648	3.96369
	47.9297	57.6435	5.32177
	47.9413	60.6571	1.34545
	47.9749	63.6576	3.15784
	47.9396	66.6104	5.45291
	47.9429	69.6293	4.16919
	47.9385	72.6047	5.24603
	47.919	75.5449	6.92792
	47.9622	78.5714	6.8922
	48.7618	11.2233	5.01294
	48.8902	14.1376	6.80245
	48.9231	106.117	19.3563
	49.0752	17.1653	3.95301
	49.1535	103.185	19.734
	49.2191	20.1314	3.83254
	49.3181	23.1042	4.50722
	49.3471	100.29	18.6383
	49.4535	26.0395	5.56307
	49.6187	29.0808	4.44968
	49.5849	94.3602	17.6336
	49.5757	97.3898	17.6357
	49.7023	32.0428	5.60709
	49.8299	35.0543	4.11314
	49.8117	91.5008	13.0154
	49.8811	38.0808	-0.913313
	49.953	41.0467	4.51819
	49.9429	88.6328	7.55643
	50.0004	44.0207	3.55636
	50.0005	85.6638	8.9191
	50.0834	47.0263	1.86552
	50.0971	49.9717	5.15054
	50.0677	82.7137	9.67537
	50.1488	52.9699	5.43333
	50.1865	55.9452	5.26829
	50.1916	76.8296	7.04011
	50.1439	79.7924	8.13445
	50.2233	58.9531	5.02634
	50.2407	61.928	6.15393
	50.2256	64.9344	6.7821
	50.2097	67.9212	6.26209
	50.2194	70.8793	8.00526
	50.2092	73.8425	7.15038
	50.7976	9.80871	7.67206
	50.8394	104.421	22.4093
	50.9461	12.7989	9.14377
	51.076	101.577	20.5898
	51.1949	15.8043	8.43677
	51.3256	18.8299	6.8299
	51.2889	98.7199	19.8746
	51.4832	21.778	6.81418
	51.4746	95.8155	18.7942
	51.5996	24.7467	7.20742
	51.6067	92.9409	17.7972
	51.7227	27.7301	7.04034
	51.7999	90.04	16.7602
	51.8576	30.7263	6.21769
	51.9806	33.7093	7.02921
	52.0741	36.6738	6.7932
	52.035	84.1811	15.2957
	52.0023	87.1491	8.17238
	52.1431	39.6739	5.25295
	52.1666	81.2437	12.7884
	52.192	42.6298	4.88721
	52.219	45.6107	8.76817
	52.2977	48.6201	5.6424
	52.2947	75.3799	10.3213
	52.2677	78.3258	8.23652
	52.2991	105.499	29.8705
	52.3447	51.5863	6.809
	52.3665	54.552	7.80345
	52.4049	57.5411	6.34701
	52.3889	66.4662	7.81529
	52.3656	69.422	7.95971
	52.3404	72.4319	7.09452
	52.4183	60.5023	7.12506
	52.4149	63.4786	7.45235
	52.6447	102.619	29.0219
	52.7458	11.4966	11.3417
	52.8855	99.7014	30.9404
	52.9627	14.4524	12.7972
	53.2068	17.4275	8.13955
	53.1823	96.8581	21.5365
	53.3511	20.3408	8.30558
	53.4527	94.0381	19.276
	53.544	23.3199	8.70637
	53.6322	91.13	19.5457
	53.6694	26.273	8.50758
	53.8242	29.2611	8.56421
	53.8077	88.2082	18.9382
	53.9377	32.2215	8.14958
	53.9237	85.3158	18.1886
	53.9381	103.853	33.4571
	54.052	35.1329	10.8751
	54.0927	82.4303	17.2209
	54.1339	38.1208	8.30965
	54.181	79.4753	16.2188
	54.2295	41.1123	7.56385
	54.2783	101.004	32.9619
	54.3111	44.0688	7.06535
	54.3337	47.0374	10.0475
	54.3662	49.9976	8.41874
	54.3634	73.6645	8.97442
	54.3048	76.5854	9.8677
	54.4161	52.9237	9.64404
	54.3939	70.6657	14.4491
	54.461	55.9021	8.48787
	54.4825	58.905	7.57886
	54.4865	61.8383	8.50973
	54.4824	64.7951	8.21485
	54.4753	67.7691	7.6009
	54.5772	10.2158	14.8856
	54.5805	98.1846	32.6075
	54.7816	13.1456	16.0685
	54.8893	95.3615	30.7664
	54.8818	104.704	43.8211
	55.0123	16.1049	15.6972
	55.1223	92.4875	29.9289
	55.2322	19.1051	9.8841
	55.3093	101.913	44.0662
	55.4102	22.0541	10.1346
	55.4063	89.685	21.0577
	55.5411	25.0492	10.9693
	55.6833	83.8741	24.5373
	55.6288	86.8166	19.6949
	55.7093	27.9791	9.67232
	55.8336	30.9179	10.2912
	55.8042	99.0547	36.5736
	55.9526	33.8448	14.6733
	55.9377	81.0351	18.4193
	56.0507	78.1149	18.2626
	56.1138	36.8454	8.6456
	56.178	75.1789	18.0417
	56.1763	102.808	56.3713
	56.183	39.8018	8.97866
	56.244	72.2322	17.9921
	56.1898	96.2485	40.9077
	56.2734	42.7619	8.11974
	56.3049	45.6666	14.9468
	56.3103	69.3182	15.7752
	56.3879	11.6655	20.5609
	56.3596	48.633	9.98652
	56.3997	51.5998	9.48995
	56.3988	54.5597	14.5265
	56.3927	60.4363	15.8632
	56.3533	66.3574	16.3332
	56.4486	57.5255	9.92581
	56.4458	63.4499	8.95063
	56.5203	93.4513	39.3564
	56.6403	14.5732	18.3867
	56.8137	100.173	45.2286
	56.8905	17.4646	18.168
	56.864	90.6739	31.3668
	57.0646	20.4383	17.7969
	57.1178	87.8253	29.8947
	57.1376	97.3374	53.8693
	57.1525	101.431	67.4372
	57.2888	84.8936	31.5406
	57.3593	23.3671	10.2235
	57.4289	26.3247	16.4168
	57.5929	29.2566	18.2952
	57.5943	82.1424	21.1594
	57.5967	94.6027	42.3963
	57.7711	10.4064	24.963
	57.7797	32.1624	15.8743
	57.7729	79.2172	20.425
	57.8736	35.0948	17.4279
	57.8985	76.3129	19.7161
	57.9482	91.7949	41.9067
	58.0273	13.3495	21.9144
	57.9928	38.1126	15.303
	57.985	73.4006	19.7781
	58.002	98.9492	66.093
	58.0662	41.0414	17.4674
	58.0877	70.4643	18.9689
	58.1675	43.9662	16.069
	58.1861	46.9129	15.8265
	58.2138	64.608	18.1525
	58.1711	67.5142	17.9591
	58.2579	49.8629	15.3662
	58.2712	52.8061	16.4081
	58.2729	58.6968	17.3551
	58.2422	61.6487	18.1808
	58.3308	55.8043	10.9675
	58.3494	89.022	36.981
	58.3759	16.2397	20.5412
	58.542	95.4613	44.5435
	58.5824	19.139	20.9904
	58.6077	86.1775	33.7003
	58.8247	22.1014	19.9979
	58.824	83.3037	34.9987
	58.8087	92.601	54.6706
	58.8134	96.3807	57.0957
	59.0303	25.006	20.8877
	59.1449	80.5058	32.3147
	59.1744	12.0278	31.7969
	59.2251	27.9446	19.5773
	59.3377	77.626	28.9992
	59.347	89.9526	44.1494
	59.3954	30.897	18.9489
	59.4051	94.277	64.6116
	59.5081	14.8971	32.2674
	59.5549	33.8099	20.0546
	59.5739	74.7575	23.2441
	59.6906	36.7797	19.4427
	59.6875	87.1095	44.3903
	59.7652	39.6508	20.8506
	59.7015	71.8645	21.8378
	59.8108	17.7466	33.0483
	59.8557	42.586	19.9098
	59.826	68.9451	20.4346
	59.9112	91.1505	55.1937
	59.9391	45.512	19.8955
	59.9346	63.0848	20.9331
	59.9095	66.0142	19.9424
	59.9806	84.3186	44.4381
	60.0075	10.8811	43.7229
	59.9678	48.4404	19.3866
	60.0202	51.3674	19.7025
	59.9769	54.263	22.6453
	59.9972	57.2401	20.6271
	60.0066	60.1744	19.0329
	59.9898	91.6513	61.7383
	60.1315	20.6824	25.017
	60.2782	81.492	41.2255
	60.3556	23.5878	23.2082
	60.3565	88.2399	55.9274
	60.4131	13.6789	41.2795
	60.4365	100.304	58.6307
	60.5351	78.6506	37.0483
	60.5609	88.9937	65.2357
	60.5974	26.4767	21.552
	60.7243	29.3569	26.5299
	60.8038	16.6457	43.754
	60.8059	75.8226	32.9669
	60.8392	85.5373	45.1953
	60.8592	32.2834	29.7332
	61.0568	11.7136	60.5161
	61.0314	12.6029	49.2687
	61.1917	19.4641	39.7862
	61.1117	35.2221	21.7267
	61.1894	70.0684	31.6147
	61.1707	73.0229	28.2483
	61.146	82.7533	44.9934
	61.2115	38.13	21.8198
	61.2687	67.2042	31.1418
	61.2397	86.2646	56.0986
	61.2433	87.2361	67.3594
	61.3708	15.4326	53.5788
	61.2513	103.351	54.5467
	61.3507	41.0341	21.0442
	61.4198	43.9621	20.9143
	61.3698	64.3063	30.0566
	61.4494	22.3745	33.1127
	61.4302	46.8361	29.4903
	61.4798	49.7418	27.0039
	61.4557	58.4884	29.2621
	61.4995	61.4187	21.5308
	61.4653	79.8903	44.3384
	61.5338	52.6827	23.0493
	61.5952	55.6197	20.6582
	61.6887	83.6177	56.104
	61.7058	14.4175	55.9458
	61.7015	25.2908	32.49
	61.7587	84.505	66.0877
	61.7989	77.1118	43.758
	61.9061	28.1634	33.3964
	61.8842	90.1949	66.9354
	62.1175	13.3677	55.4507
	62.1658	17.2534	54.7314
	62.1175	31.0787	32.4967
	62.203	33.9674	40.5366
	62.1409	74.3512	34.3897
	62.1222	80.8235	51.3642
	62.266	21.0487	49.1302
	62.1952	81.9543	61.368
	62.2953	71.4915	40.5842
	62.4596	36.8619	32.5001
	62.4418	68.6139	37.3357
	62.5686	16.1732	56.938
	62.5645	23.8873	43.802
	62.5438	39.7419	32.439
	62.5186	78.0384	45.3113
	62.67	65.7648	34.3739
	62.6401	80.0022	65.4334
	62.6353	19.0393	55.4598
	62.7183	26.7526	43.791
	62.6737	42.6161	31.8874
	62.7182	45.5012	33.1986
	62.7369	62.8627	34.2573
	62.764	75.2479	55.3295
	62.6815	79.1506	56.986
	62.7728	20.0011	56.1664
	62.8015	48.4106	31.2025
	62.7955	51.2762	32.7081
	62.8171	54.1794	32.2065
	62.8272	57.0723	31.8922
	62.7521	59.9681	33.3638
	63.0011	22.8099	53.3475
	63.0439	29.6271	44.324
	63.0453	76.3791	60.1965
	63.0079	93.3126	54.8588
	63.0771	21.7713	56.9464
	63.1011	77.1938	58.7614
	63.1834	32.4852	44.2593
	63.2483	69.7058	50.7383
	63.1685	72.5391	44.6817
	63.2914	25.618	54.0763
	63.374	74.475	66.5151
	63.4955	38.2019	44.0096
	63.4805	66.8663	44.8537
	63.4213	73.6496	60.3367
	63.5502	28.4702	54.1573
	63.5284	35.3624	33.5963
	63.5563	24.4514	65.3651
	63.6695	41.0919	42.5156
	63.6861	64.035	35.0333
	63.6857	27.1323	64.6631
	63.8102	46.8068	43.7898
	63.7687	61.1541	44.4308
	63.7444	71.0293	56.6023
	63.7707	83.0475	56.0061
	63.6875	96.26	54.5222
	63.8661	43.9618	34.0193
	63.8885	49.7268	41.5527
	63.8994	52.5819	42.8706
	63.8934	55.4547	43.6931
	63.9414	58.3179	44.3116
	63.8443	72.0624	55.9273
	64.0001	29.9987	61.74
	64.202	34.2481	47.8413
	64.0787	69.226	65.4266
	64.1405	68.2833	45.7941
	64.2153	28.8872	57.9306
	64.2512	65.4246	53.4875
	64.3021	32.8033	56.5835
	64.3964	39.8677	50.1209
	64.3137	66.5045	65.4708
	64.4869	35.6154	57.6164
	64.61	34.4836	57.9028
	64.6493	38.4024	56.688
	64.7423	56.8886	48.5956
	64.6471	99.3776	43.9526
	64.637	37.1838	64.2665
	64.9218	48.4636	58.3666
	64.6959	63.7635	56.3099
	64.7984	41.2452	55.5001
	64.8098	62.2909	66.4956
	64.8404	42.8053	64.4048
	64.8669	46.8853	65.4668
	64.8381	60.9012	56.3519
	64.9664	44.1024	52.4351
	64.9501	58.0876	57.2253
	65.0738	49.787	55.7738
	65.0853	55.333	56.1619
	65.0648	45.6862	57.5709
	65.022	51.288	63.2023
	65.1425	52.5482	55.6554
	65.0474	54.0196	65.8964
	65.3693	102.412	39.5702
	65.8396	67.8878	54.9952
	65.9236	25.876	54.6856
	65.9147	86.2614	55.4179
	66.3646	65.1674	56.2136
	66.8064	89.2512	44.8851
	66.8256	22.9764	55.3829
	67.5096	20.062	43.3639
	67.5319	92.2103	43.4216
	67.9532	17.1132	42.7326
	68.19	95.2182	40.6796
	68.3493	14.1589	40.6184
	68.5469	76.5415	42.5795
	68.6369	11.1868	31.9632
	68.7842	73.7943	45.415
	68.8073	98.2825	33.6219
	69.0957	79.4525	43.5433
	69.5529	101.325	40.0191
	69.6247	82.4096	40.4419
	69.9001	104.347	28.7006
	70.176	85.3288	32.9375
	70.4413	52.6269	43.0221
	70.6361	38.4431	42.1593
	70.5665	49.8661	42.6627
	70.7023	47.0047	43.2556
	70.7182	58.2037	43.2602
	70.8174	88.277	32.1542
	70.85	35.5662	42.9585
	70.9657	41.2998	41.4073
	70.9993	32.7416	41.6946
	71.0345	44.1103	42.4962
	71.0089	61.0288	42.9011
	71.0821	29.967	37.8888
	71.1789	27.0194	33.8
	71.2875	24.1687	31.9654
	71.3292	63.8656	42.2763
	71.4158	91.2557	30.0789
	71.72	21.2741	36.3084
	71.6604	66.6903	41.4707
	71.8886	94.2757	24.8574
	72.1018	18.3831	34.1073
	72.1027	69.5446	40.8549
	72.3819	15.4702	28.3052
	72.3757	97.2652	19.79
	72.6187	72.423	31.1454
	72.6765	12.4698	20.5759
	72.8506	100.247	20.3035
	72.9759	75.3484	33.5928
	73.3416	103.256	19.4167
	73.4678	78.2456	31.6621
	73.9004	81.1428	29.3273
	74.3586	84.0676	27.8931
	74.6706	87.0467	20.0862
	75.1021	51.3498	30.1629
	75.1568	54.1713	30.3325
	75.2513	48.4844	30.4813
	75.214	90	20.3521
	75.3252	57.0098	32.0445
	75.5112	45.5807	31.8607
	75.504	59.8453	29.3925
	75.5731	31.2786	21.8239
	75.5216	34.1764	25.4972
	75.5782	37.0235	28.7625
	75.5931	92.9666	18.9267
	75.6542	28.3949	21.5086
	75.6648	42.7637	28.0482
	75.7345	25.4781	20.5118
	75.703	39.8317	26.5506
	75.7223	62.7224	28.7013
	75.9208	65.5999	19.7357
	75.9827	22.5566	21.1296
	76.0003	95.9165	18.8063
	76.1957	19.651	19.132
	76.2473	68.4835	21.4108
	76.3546	98.8886	18.9128
	76.4626	16.6483	15.0068
	76.657	13.716	11.1323
	76.6231	71.3872	20.5271
	76.8012	10.7662	9.25667
	76.7771	101.91	17.6369
	76.9216	74.3072	19.6991
	77.0245	104.958	10.3394
	77.228	77.2055	20.1746
	77.5558	80.1121	18.9476
	77.8948	83.0191	18.7321
	78.2184	85.9556	17.6576
	78.56	88.9152	15.3415
	78.8816	91.8944	13.8815
	79.1889	94.849	8.68468
	79.2563	52.623	18.4562
	79.3167	49.7375	19.0255
	79.3464	55.4697	20.0048
	79.3987	46.8346	19.0345
	79.4483	58.3197	19.2724
	79.5417	29.5011	13.5295
	79.4968	43.9178	18.7476
	79.5255	97.7705	7.9082
	79.5416	32.3421	15.5531
	79.6137	61.2184	17.852
	79.6457	26.6125	10.7362
	79.6435	35.2383	17.3584
	79.7184	23.7042	10.3269
	79.7896	38.0828	17.2186
	79.7045	41.0115	17.0293
	79.8542	20.7415	9.59558
	79.8493	64.1068	17.6714
	79.7896	100.759	7.11802
	79.9765	17.8071	8.8199
	80.097	67.0109	16.4919
	80.0994	103.813	6.90352
	80.1384	14.8891	8.13789
	80.2948	11.928	6.71728
	80.3786	69.874	18.205
	80.5421	72.7987	15.5355
	80.8143	75.7075	10.4838
	81.089	78.6625	13.6134
	81.3236	81.5533	8.38321
	81.6183	84.5166	7.93605
	81.8537	87.4348	8.00524
	82.1601	90.3864	7.95845
	82.4354	93.3576	8.82686
	82.6986	96.3459	7.40673
	82.9321	99.3235	5.30011
	83.0968	48.373	14.165
	83.0855	51.282	8.08323
	83.1178	54.1439	13.3486
	83.1651	45.4821	7.72087
	83.1624	57.0554	9.59681
	83.2209	102.3	3.56266
	83.3037	28.0068	8.23287
	83.2981	30.9137	8.30317
	83.2381	33.8421	7.64518
	83.304	42.5618	8.60989
	83.2942	59.9617	7.59716
	83.3798	22.1506	5.94421
	83.319	25.1022	6.83696
	83.3386	36.7302	7.75816
	83.3434	39.6599	7.31796
	83.442	62.8606	9.57398
	83.4973	19.1778	1.87717
	83.4879	105.351	2.37436
	83.5709	16.2306	-2.04172
	83.6545	10.2876	-1.19415
	83.6696	13.1974	4.02215
	83.6558	65.7663	9.54074
	83.8761	68.6596	8.81083
	84.0334	71.5422	10.0441
	84.2539	74.4697	10.0157
	84.449	77.432	7.55816
	84.6364	80.344	7.56066
	84.8339	83.2607	5.79431
	85.0278	86.181	4.30894
	85.2566	89.119	2.78583
	85.4737	92.0916	1.21207
	85.6931	95.0606	-1.54018
	85.9502	98.0202	3.11128
	86.1845	101.01	-3.11634
	86.3712	103.99	-2.2869
	86.6663	20.3847	-3.74776
	86.6183	23.3357	-1.5171
	86.6076	26.2371	-0.7377
	86.6696	32.0293	4.01458
	86.6526	46.6645	4.06352
	86.6235	49.5752	2.75691
	86.6704	52.48	4.20305
	86.7416	14.5229	-3.99354
	86.7126	17.4477	-3.87218
	86.667	29.0974	1.5907
	86.7123	34.9541	5.07593
	86.7366	37.8736	4.52083
	86.696	43.7334	5.30422
	86.7091	55.3961	5.68792
	86.774	11.5323	-3.63031
	86.7704	40.8206	4.8085
	86.7815	58.2943	6.22499
	86.8895	61.2116	5.19642
	87.0398	64.1201	6.71899
	87.1762	67.0403	6.26673
	87.3401	69.9503	5.15236
	87.5273	72.8669	4.89232
	87.6969	75.7863	5.53167
	87.8349	78.7258	3.9509
	88.0112	81.6508	3.41519
	88.1907	84.595	2.29321
	88.3773	87.5554	-0.512738
	88.5742	90.527	-3.29316
	88.7366	93.5323	-4.92986
	88.943	96.5095	-3.20883
	89.1472	99.4984	-4.52607
	89.3493	102.453	5.42651
	89.4145	105.475	-2.19948
	89.8477	21.8466	-4.06876
	89.8355	24.7993	-4.05656
	89.8603	27.7483	-4.3194
	89.8663	30.6603	-4.62664
	89.8849	9.96943	-5.63768
	89.9246	15.8892	-3.89734
	89.8856	18.9087	-4.08008
	89.9009	33.5597	-2.77764
	89.9391	36.4673	-1.4297
	89.9452	39.4227	-1.85743
	89.9343	42.3332	-1.23825
	89.8983	45.2628	-2.61922
	89.9168	48.186	-3.91904
	89.9183	51.0944	-2.98668
	89.9471	12.9443	-4.90067
	89.9685	54.0282	-2.03033
	90.0254	56.9118	1.7634
	90.1098	59.8057	4.67856
	90.1973	62.7386	-1.84001
	90.3428	65.6411	1.11141
	90.4553	68.5587	1.76109
	90.5689	71.5223	-2.40329
	90.7024	74.4475	-4.62139
	90.8527	77.3771	-4.15124
	90.9951	80.3081	-2.38377
	91.1572	83.2041	4.5418
	91.3183	86.2118	-2.51591
	91.4642	89.1537	-4.82919
	91.6021	92.1195	-4.11018
	91.7778	95.0689	-3.90742
	91.9259	97.9895	0.900073
	92.1078	101.033	-3.98393
	92.2994	104.002	-3.70111
	92.7443	11.364	-6.69776
	92.7451	14.3514	-6.46499
	92.7391	17.2753	-5.66024
	92.7476	20.2264	-5.38991
	92.7395	23.1822	-5.1103
	92.7693	26.1062	-4.209
	92.8191	29.026	-4.63946
	92.843	31.9525	-4.43452
	92.8683	34.8972	-4.31587
	92.8944	37.8521	-3.81621
	92.9479	40.7707	-3.36454
	92.9361	43.7086	-3.65543
	92.9506	46.6339	-4.15971
	92.9763	49.5267	-0.830471
	93.0226	52.4809	-4.1315
	93.0779	55.398	-3.066
	93.131	58.3248	-4.10493
	93.1964	61.2303	-3.61415
	93.3198	64.1451	-2.62042
	93.4258	67.0715	-4.46326
	93.5589	69.9725	-2.57435
	93.6497	72.8961	-2.09052
	93.7876	75.8086	0.735915
	93.9471	78.7788	-3.32965
	94.0818	81.7033	-2.14238
	94.2093	84.6402	-2.33696
	94.3804	87.5747	-1.9829
	94.5247	90.5605	-4.84401
	94.6575	93.5129	-4.89795
	94.8208	96.5037	-5.42263
	95.0038	99.507	-6.37487
	95.139	102.519	-6.20071
	95.2276	105.499	-3.65643
	95.6922	9.82663	-7.10794
	95.7671	12.7788	-8.13744
	95.7721	15.7772	-7.66662
	95.788	18.7537	-7.04435
	95.8006	21.7037	-6.83803
	95.8251	24.7052	-6.71713
	95.8177	27.6197	-5.95047
	95.8487	30.5139	-4.63696
	95.8797	33.4804	-3.35816
	95.9047	36.4284	-8.07098
	95.9369	39.3702	-4.0288
	95.9536	42.2538	-8.68919
	95.9692	45.2448	-5.17242
	95.9677	48.161	-4.92068
	95.9995	51.0862	-4.28805
	96.0748	54.0576	-4.27078
	96.1216	56.9489	-4.29226
	96.1528	59.8881	-5.20436
	96.225	62.8172	-4.01336
	96.3203	65.7345	-3.45644
	96.4171	68.6828	-5.70853
	96.5245	71.614	-5.48832
	96.6603	74.5483	-5.88558
	96.7657	77.5312	-4.85733
	96.8591	80.4868	-5.09473
	97.0056	83.4445	-5.39039
	97.1213	86.3634	-3.82705
	97.239	89.3306	-4.88962
	97.3571	92.2826	-4.53256
	97.4963	95.2437	-4.40508
	97.6274	98.1965	-5.57539
	97.7636	101.184	-5.56296
	97.8879	104.122	-3.00963
	98.5188	11.2207	-18.1487
	98.5386	14.1679	-6.59187
	98.562	17.1575	-9.00783
	98.5654	20.0922	-8.29467
	98.5979	23.064	-8.87405
	98.6422	25.9886	-4.57187
	98.6415	28.9135	-6.43839
	98.6839	31.8702	-6.06641
	98.7077	34.838	-8.56535
	98.7635	37.7647	-6.97986
	98.7948	40.7101	-4.57387
	98.8326	43.6537	-6.53399
	98.8643	46.5715	-5.62011
	98.9074	49.5166	-4.81912
	98.917	52.4353	-10.1858
	98.9992	55.4013	-5.66156
	99.0635	58.3038	-5.28542
	99.1434	61.2136	-7.02102
	99.2187	64.1651	-6.44859
	99.3025	67.1083	-5.76056
	99.4058	70.0175	-5.77379
	99.5607	72.9357	-1.82759
	99.6258	75.9001	-5.59956
	99.7408	78.8467	-2.83315
	99.8324	81.8104	-3.71331
	99.9466	84.7346	-2.52001
	100.087	87.7147	-3.59241
	100.187	90.6804	-4.6058
	100.377	93.601	-4.96308
	100.488	96.6063	-1.28244
	100.647	99.638	-6.2384
	100.755	102.638	-4.10922
	100.849	105.595	-5.22526
	101.416	9.6997	-18.2598
	101.483	12.6171	-10.8829
	101.511	15.6249	-6.6703
	101.547	18.6505	-7.86345
	101.576	21.6107	-7.86282
	101.59	24.5996	-10.0444
	101.587	27.5222	-5.74635
	101.592	30.5128	-9.19595
	101.616	33.4419	-8.51304
	101.657	36.3915	-7.49192
	101.657	39.3241	-7.8097
	101.692	42.2583	-7.2985
	101.739	45.1813	-6.93611
	101.754	48.134	-6.24604
	101.791	51.0791	-6.30075
	101.86	54.0383	-5.57083
	101.889	56.9418	-6.45625
	101.952	59.8671	-5.77559
	102.04	62.8295	-7.12892
	102.101	65.7497	-5.21243
	102.191	68.6873	-6.21028
	102.254	71.662	-6.15314
	102.403	74.6076	-4.53098
	102.479	77.5433	-4.56251
	102.593	80.485	-5.26319
	102.691	83.4698	-6.81707
	102.795	86.4088	-7.04856
	102.9	89.405	-5.97584
	102.993	92.3764	-6.25699
	103.155	95.2311	-3.38133
	103.255	98.2413	-6.22576
	103.356	101.212	-6.1462
	103.49	104.18	-4.32195
	14.3056	20.2445	-3.03049
	21.9559	12.5196	-4.34025
	21.9643	15.821	-3.60105
	8.82158	14.3883	-4.09027
	14.2433	22.9845	-3.99712
	11.814	25.0401	-4.53937
	27.5419	27.8432	-4.18114
	18.2899	106.521	5.902
	21.2199	107.704	5.26335
	59.2797	93.6725	52.9868
	58.5945	96.8032	64.7154
	70.479	55.4255	42.8013
	64.9481	59.42	66.0524
	64.5121	59.74	43.9159
	62.0205	18.0742	52.1297
	56.4423	103.288	68.7135
	67.5644	70.8732	50.3391
	64.4498	45.6105	44.9993
	64.4498	42.6791	44.5044
	64.0761	37.0107	44.9404
	64.6727	54.0784	52.4705
	65.1973	48.4847	63.5537
	65.0727	39.9733	57.3034
	65.3842	51.3037	64.6515
	58.4076	99.1702	64.3437
	57.4109	101.662	66.6162
	65.2304	56.7255	48.3107
	64.5018	62.6611	58.925
	63.8842	31.3299	56.2059
	64.3958	31.8304	56.0567

## Sheet: Figure 2e
Figure 2e
	x (µm)	y (µm)	z (µm)	Ux (µm)	Uy (µm)	Uz (µm)
	8.63209	11.3908	-2.24705	0	0	0.51
	8.63117	14.3838	-3.23926	0	0	0.119
	8.78337	17.4785	-4.66332	0	0	0.285
	8.83074	20.4125	-5.22879	0	0	0.13
	8.89822	23.5062	-5.8134	0	0	0.159
	8.96384	29.5246	4.92911	0	0	-0.116
	9.03673	26.529	-0.625032	0	0	0.125
	9.15898	32.5234	4.85527	0	0	-0.178
	9.13761	35.5497	5.17015	0	0	0.155
	9.20372	38.5701	5.34368	0	0	0.218
	9.26816	41.5629	3.4295	0	0	0.195
	9.33248	44.5544	4.16473	0	0	0.173
	9.43423	47.606	9.45762	0	0	0.253
	9.44194	50.6698	-2.55064	0	0	-0.035
	9.52473	53.6607	-1.83398	0	0	0.151
	9.53988	56.7094	-2.59106	0	0	0.187
	9.6005	59.6622	2.21368	0	0	-0.048
	9.69678	62.7407	5.09645	0	0	-0.284
	9.6906	65.7483	3.02113	0	0	-0.324
	9.73889	68.7452	-0.479217	0	0	-0.234
	9.80369	71.6788	6.06902	0	0	0.553
	9.85638	74.7274	4.2509	0	0	0.274
	9.93725	77.7072	5.1793	0	0	0.383
	10.002	80.6948	7.58634	0	0	0.283
	10.0248	83.7421	5.52159	0	0	-0.096
	10.075	86.7853	-2.25338	0	0	0.128
	10.093	89.7635	5.12679	0	0	0.348
	10.1857	92.7416	1.22927	0	0	0.002
	10.2278	95.7581	8.45968	0	0	-0.33
	10.3439	98.7881	7.26682	0	0	-0.289
	10.3599	101.799	9.66454	0	0	-0.247
	10.4665	104.843	7.07458	0	0	-0.169
	10.5427	107.887	14.2102	0	0	-0.072
	11.2957	9.91655	-1.69842	0	0	-0.091
	11.4182	12.9722	-2.57289	0.146	0.041	-0.038
	11.4448	16.0486	-4.05151	0.123	0.139	-0.265
	11.5219	19.0936	-5.67864	0.156	0.16	-0.299
	11.5455	22.0744	-5.20374	0.156	0.106	-0.227
	11.6573	28.2497	-3.23241	0.293	0.127	-0.271
	11.6856	31.1734	3.11346	0.197	0.263	-0.232
	11.7673	34.2556	0.795435	0.168	0.193	0.271
	11.8372	37.2226	6.19239	0.192	0.27	-0.169
	11.9178	40.2603	2.35881	0.172	0.199	0.467
	11.9865	43.2774	-1.16454	0.23	0.228	0.092
	12.0674	46.3141	1.01321	0.233	0.238	-0.189
	12.024	49.2938	3.24002	0.265	0.237	0.093
	12.1249	52.308	-2.06173	0.183	0.204	0.18
	12.1681	55.3657	0.166283	0.21	0.197	-0.228
	12.2273	58.3563	-0.899568	0.243	0.233	-0.031
	12.3249	61.3659	8.93207	0.233	0.21	0.168
	12.3597	64.4184	3.69876	0.243	0.215	0.421
	12.4242	67.4109	9.99396	0.261	0.26	0.209
	12.4933	70.4389	-0.612132	0.257	0.211	0.418
	12.4711	73.4798	1.04328	0.273	0.263	-0.042
	12.575	79.4649	4.37029	0.267	0.317	-0.25
	12.6026	76.4512	1.21462	0.272	0.284	-0.028
	12.667	82.3842	6.50642	0.205	0.294	0.089
	12.7903	85.4766	8.75725	0.215	0.233	0.235
	12.8297	88.4689	4.99529	0.251	0.265	0.257
	12.8022	91.4653	1.80331	0.274	0.257	0.384
	12.8116	94.4647	5.08053	0.213	0.244	-0.052
	12.9238	97.4912	1.06486	0.116	0.272	0.051
	12.9569	100.519	2.18315	0.161	0.23	-0.128
	13.0271	103.499	-1.4477	0.076	0.184	-0.041
	13.0699	106.521	12.8952	0.063	0.161	-0.478
	13.8538	11.4121	-1.64729	0	0	0.129
	13.969	14.3802	-2.65516	0	0	-0.025
	14.0045	17.3966	-3.73554	0.142	-0.056	0.023
	14.0617	20.3872	-2.73681	0.18	-0.031	0.105
	14.2366	26.5467	-4.95948	0.221	0.022	0.263
	14.2397	29.5621	-6.32273	0.347	0.043	-0.589
	14.3341	32.5573	-0.446629	0.359	0.057	0.253
	14.4149	35.5359	5.10058	0.396	0.039	0.298
	14.4723	41.5794	-1.6105	0.405	0.068	-0.114
	14.4805	38.5604	-0.990029	0.453	0.036	0.347
	14.551	44.5042	2.99465	0.474	0.064	0.034
	14.6278	47.7008	1.29472	0.431	-0.012	0.486
	14.6992	50.6004	-1.44499	0.454	0.083	0.192
	14.7483	53.612	2.51149	0.442	0.048	0.174
	14.7921	56.642	4.56678	0.46	0.061	-0.052
	14.9083	59.6953	-0.321264	0.448	0.061	0.089
	14.9429	62.7011	-4.04838	0.452	0.042	-0.344
	15.0088	65.6735	2.94613	0.455	0.096	-0.131
	15.0773	68.668	-2.08315	0.385	0.054	0.219
	15.1037	71.663	4.43893	0.389	0.044	0.072
	15.1624	74.6566	4.79345	0.402	0.052	-0.214
	15.2272	77.5945	2.44265	0.357	0.041	-0.229
	15.2963	80.6642	1.54846	0.361	0	0.236
	15.3463	83.6809	9.0551	0.321	0.027	-0.144
	15.3967	86.6931	-1.61281	0.376	0.04	-0.198
	15.4411	89.6547	3.32405	0.339	0.041	0.354
	15.5425	92.7135	8.25586	0.304	0.11	0.005
	15.576	95.7712	0.830626	0.237	0.095	-0.378
	15.6051	98.7637	1.01107	0.25	0.12	-0.221
	15.6879	101.801	7.07133	0.214	-0.387	-0.21
	15.7139	104.915	10.6805	0.297	-0.106	-0.111
	15.7605	107.979	10.7161	0.099	-0.007	-0.014
	16.5961	9.92048	-2.4489	0.028	-0.03	0.262
	16.6563	12.954	-2.17416	0	0	-0.176
	16.7138	16.034	-1.77477	0	0	-0.126
	16.7348	19.0538	3.18826	0.113	0.087	-0.15
	16.7383	22.1199	-0.0393376	0.205	0.171	-0.106
	16.8727	25.0899	-3.02477	0.259	0.178	-0.145
	16.9253	28.1651	-3.9315	0.336	0.201	-0.184
	16.939	31.1512	0.264905	0.401	0.173	-0.222
	17.0636	34.2874	-4.1873	0.446	0.226	-0.243
	17.0781	37.2464	-2.35972	0.484	0.203	-0.037
	17.1463	40.2456	6.29761	0.553	0.304	0.145
	17.1887	43.1807	5.29508	0.531	0.269	0.027
	17.2452	46.265	4.28014	0.564	0.253	-0.147
	17.3315	49.2449	-0.25607	0.564	0.187	0.343
	17.3802	52.314	3.23129	0.575	0.26	0.062
	17.3903	55.3221	3.00364	0.623	0.23	-0.2
	17.4714	58.3347	2.86214	0.614	0.271	-0.035
	17.575	61.3468	2.31898	0.617	0.254	0.112
	17.595	64.409	-0.904226	0.633	0.277	0.093
	17.6634	67.4289	3.66959	0.679	0.268	0.052
	17.6776	70.4432	2.36782	0.679	0.362	0.11
	17.6908	73.3497	4.56162	0.655	0.339	0.051
	17.8307	76.3798	4.4764	0.669	0.354	0.14
	17.9046	79.3842	3.52918	0.573	0.3	0.126
	17.9035	82.4311	5.56923	0.634	0.332	0.281
	17.951	85.3781	6.60502	0.63	0.295	0.169
	18.0019	88.4872	-0.657947	0.565	0.351	0.179
	18.0215	91.3877	10.7133	0.536	0.308	0.104
	18.0885	94.3992	3.32617	0.5	0.397	0.188
	18.1489	97.4481	-3.98374	0.435	0.263	0.264
	18.2224	100.452	5.37026	0.372	0.237	0.164
	18.2296	103.389	8.57476	0.315	0.287	-0.273
	18.1864	106.598	11.3875	0.219	0.184	0.009
	19.1923	11.2399	-3.07706	0.073	0.038	0.176
	19.1928	14.2904	-2.65916	0	0	0.052
	19.2819	17.3282	-6.06887	0	0	-0.002
	19.3518	20.2874	0.298495	0.165	-0.003	0.148
	19.4565	26.3931	0.858283	0.288	-0.056	0.233
	19.5011	23.3633	-2.90274	0.383	0.031	-0.003
	19.5091	29.3469	-2.75561	0.533	-0.004	0.216
	19.564	32.4052	-2.22639	0.574	0.07	0.208
	19.7006	38.3913	-2.15606	0.686	0.112	0.101
	19.6962	35.3726	0.515606	0.724	0.118	0.099
	19.8023	41.4148	1.74619	0.766	0.072	0.25
	19.8676	44.4231	6.22997	0.757	0.142	0.281
	19.9356	47.4615	1.56241	0.813	0.047	0.306
	19.9625	50.5189	-1.58391	0.836	0.066	0.074
	20.0264	53.4597	2.77274	0.874	0.16	0.093
	20.0947	56.5119	-1.26822	0.836	0.052	0.11
	20.1491	59.5423	-2.996	0.831	0.07	0.158
	20.1214	62.5063	6.13663	0.837	0.003	-0.08
	20.2416	65.5848	4.48744	0.865	0.04	-0.094
	20.2682	68.5522	3.86998	0.845	0.019	-0.201
	20.394	71.6323	-0.746458	0.804	-0.02	-0.181
	20.4185	74.5557	2.89577	0.785	0.033	-0.162
	20.4981	77.5384	9.09109	0.793	0.003	-0.092
	20.4823	80.6154	4.75557	0.764	-0.026	-0.007
	20.5791	83.5909	7.56234	0.733	-0.045	-0.109
	20.6389	86.6112	-0.371287	0.679	-0.053	-0.194
	20.7054	89.6555	3.42088	0.689	-0.05	-0.125
	20.7079	92.6415	10.5822	0.648	-0.042	-0.053
	20.822	95.6128	1.62313	0.563	-0.064	-0.247
	20.8563	98.7417	5.94177	0.495	0.002	-0.228
	20.9301	101.677	6.51293	0.508	-0.083	-0.202
	21.0168	104.797	9.83742	0.384	-0.1	-0.165
	21.0334	107.985	7.84958	0.221	-0.021	-0.126
	21.8255	9.77288	-4.07431	0.081	0.011	-0.127
	22.0287	18.8977	-0.763497	0	0	-0.172
	22.0482	21.9637	-2.8637	0	0	-0.159
	22.1128	25.0269	-5.94713	0.143	-0.133	-0.15
	22.1952	28.0279	0.307198	0.236	0.117	-0.11
	22.2269	31.0347	-2.13172	0.43	0.081	-0.149
	22.3198	34.0014	7.08682	0.536	0.069	-0.183
	22.3362	37.0889	-2.10668	0.641	0.118	-0.216
	22.4404	40.0804	-2.70678	0.751	0.127	-0.235
	22.4936	43.1506	-3.64405	0.805	0.11	-0.247
	22.4778	46.0536	2.74412	0.842	0.087	-0.211
	22.5846	49.073	2.42476	0.871	0.144	-0.175
	22.6435	52.1173	5.62883	0.927	0.158	-0.226
	22.6874	55.1316	2.55769	0.963	0.196	-0.277
	22.6995	58.1418	2.60912	0.943	0.121	-0.266
	22.8758	61.2067	-3.53789	0.998	0.115	-0.254
	22.8722	64.1635	0.0959575	1.03	0.174	0.297
	22.9454	67.2073	-3.01387	1.026	0.18	-0.201
	23.0157	70.1578	5.35917	1.032	0.185	-0.234
	23.0576	73.2146	-0.767916	1.121	0.207	-0.221
	23.0922	76.1803	4.62521	1.083	0.204	-0.203
	23.1428	79.2153	1.07352	1.111	0.248	0.034
	23.158	82.1815	4.33249	1.06	0.178	0.22
	23.2055	85.2391	7.54407	1.073	0.284	0.19
	23.3072	88.2556	-3.90971	1.028	0.224	0.16
	23.3617	91.2325	-3.73068	0.95	0.252	0.186
	23.3443	94.2282	6.21404	0.935	0.237	0.199
	23.4431	97.1938	6.54415	0.904	0.228	-0.003
	23.4684	100.225	7.1152	0.902	0.287	-0.046
	23.4959	103.233	7.7527	0.823	0.215	0.058
	23.5676	106.234	8.42881	0.656	0.187	0.167
	24.4569	11.1035	-4.48246	0.56	0.077	0.162
	24.5162	14.0793	-4.77737	0.373	0.063	0.284
	24.6075	17.1518	-3.40785	0.173	-0.013	0.22
	24.6058	20.1363	-0.824458	0	0	0.097
	24.7274	23.1886	2.09191	0	0	0.016
	24.7428	26.1646	3.48858	0.158	-0.135	0.209
	24.8286	29.2539	-3.32849	0.469	-0.124	0.19
	24.8912	32.2371	-2.42693	0.633	-0.097	0.212
	24.9561	35.2864	-4.54097	0.79	-0.056	0.109
	25.0229	38.2635	8.07444	0.922	0.02	0.004
	25.098	41.3051	-2.48703	0.987	0.026	-0.102
	25.1003	44.3151	4.94309	1.125	-0.041	-0.215
	25.2144	47.3449	-1.03639	1.199	0.012	-0.064
	25.2264	50.347	-3.40369	1.264	0.068	0.158
	25.3312	53.3751	3.0685	1.243	0.049	0.136
	25.3644	56.3679	2.46746	1.255	-0.012	0.168
	25.4475	59.3817	5.17503	1.259	0.013	0.224
	25.5373	62.4343	-2.9099	1.283	-0.005	0.151
	25.559	65.3802	2.87673	1.303	-0.011	0.104
	25.597	68.3914	5.38273	1.317	0.011	-0.268
	25.6485	71.3903	7.6013	1.288	-0.051	-0.28
	25.7269	74.3577	6.39279	1.226	-0.054	0.035
	25.8102	77.4423	2.83632	1.256	-0.031	-0.016
	25.8665	80.4698	4.28093	1.189	-0.064	-0.325
	25.9396	83.4071	8.80742	1.194	-0.079	-0.278
	25.9489	86.382	17.7505	1.139	-0.085	-0.245
	25.9552	89.4661	5.15446	1.152	-0.103	-0.195
	26.0487	92.5059	5.7449	1.066	-0.127	-0.152
	26.0775	95.4808	6.69875	1.039	-0.103	-0.184
	26.1428	98.4952	7.6418	0.986	-0.137	-0.179
	26.2003	101.51	8.21243	0.909	-0.118	-0.241
	26.2091	104.573	8.77833	0.784	-0.202	-0.227
	26.302	107.699	6.92411	0.738	-0.131	-0.194
	27.1192	9.53843	-5.35676	0.546	-0.19	-0.162
	27.1585	12.663	-3.42778	0.416	-0.146	-0.131
	27.2475	15.7366	-1.58659	0.223	-0.143	-0.134
	27.2846	18.7893	-3.50332	0	0	-0.167
	27.3597	21.8025	-3.22241	0	0	-0.184
	27.4243	24.8203	0.661583	0.222	-0.001	-0.147
	27.4544	27.9357	-3.04826	0.423	0.015	-0.115
	27.5617	30.8694	2.46192	0.61	-0.02	-0.143
	27.5877	33.921	-0.323723	0.821	-0.018	-0.174
	27.6224	36.9375	-5.82256	0.948	-0.013	-0.21
	27.6768	39.9196	-0.668902	1.048	0.049	-0.229
	27.7377	43.005	-4.10927	1.16	0.002	-0.132
	27.8681	46.0336	-1.96455	1.209	0.038	-0.19
	27.858	48.9767	6.10394	1.247	0.067	-0.174
	27.9021	52.1043	-2.42836	1.298	0.042	-0.118
	27.9721	55.0106	4.27586	1.308	0.102	-0.303
	28.0188	58.0627	-2.36519	1.392	0.131	-0.183
	28.0619	61.0909	-2.45818	1.379	0.076	0.32
	28.0997	64.1334	1.24273	1.403	0.186	-0.27
	28.186	67.1665	-1.6192	1.419	0.147	0.074
	28.222	70.0886	5.84464	1.419	0.173	-0.312
	28.3241	73.1549	-2.46324	1.47	0.225	-0.316
	28.3356	76.1186	4.26283	1.437	0.277	-0.187
	28.4065	79.1224	4.37242	1.444	0.305	-0.28
	28.496	82.1268	4.88608	1.402	0.262	0.253
	28.4908	85.2159	-0.149316	1.435	0.314	0.166
	28.4993	88.1779	3.90209	1.402	0.299	0.114
	28.6112	91.1661	5.10124	1.363	0.323	0.117
	28.591	94.1783	5.86609	1.362	0.3	-0.099
	28.6704	97.1835	6.606	1.271	0.36	-0.345
	28.7254	100.219	6.68365	1.129	0.279	-0.173
	28.771	103.203	6.70606	1.07	0.263	0.014
	28.8403	106.253	5.13489	0.881	0.243	0.179
	29.7093	11.1494	-3.27951	0.789	0.206	0.224
	29.769	14.1945	-0.804043	0.545	0.198	0.227
	29.8043	17.2307	-5.09804	0.29	0.092	0.108
	29.8426	20.2342	-3.02231	0	0	0.114
	29.9234	23.2187	6.04992	0	0	0.028
	29.97	26.3154	-3.27586	0.215	-0.05	0.159
	30.0376	29.2915	0.708064	0.569	0.065	0.189
	30.0884	32.3387	-4.68987	0.744	0.018	0.382
	30.2008	35.3953	-2.66703	0.987	0.145	0.201
	30.228	38.3528	-0.456071	1.138	0.127	0.167
	30.2898	41.3713	-3.06346	1.252	0.159	0.136
	30.3625	44.4024	5.46273	1.367	0.175	0.138
	30.3731	47.4261	-1.2298	1.496	0.157	0.119
	30.4287	50.4627	-4.40567	1.478	0.244	0.099
	30.5398	53.5687	-4.59356	1.468	0.197	0.025
	30.5734	56.4264	3.67199	1.519	0.209	0.088
	30.6299	59.4493	7.34187	1.592	0.234	0.012
	30.6653	62.4651	3.73406	1.592	0.216	-0.283
	30.7921	65.4759	-0.096541	1.615	0.19	-0.226
	30.8481	68.5038	3.42025	1.538	0.131	0.132
	30.9057	71.5085	3.6457	1.531	0.091	-0.104
	30.8772	74.4794	3.48217	1.539	0.087	0.02
	30.9101	77.452	4.41317	1.562	0.206	-0.391
	31.0224	80.5409	-4.08711	1.477	0.109	-0.39
	31.1352	83.4463	6.39332	1.428	0.059	-0.166
	31.1349	86.4498	4.8501	1.44	0.04	0.285
	31.1784	89.4768	5.95845	1.409	0.026	-0.023
	31.2141	92.4867	1.21594	1.361	-0.001	-0.15
	31.2962	95.534	7.15724	1.335	0.033	-0.202
	31.337	98.4604	7.75349	1.233	-0.028	-0.271
	31.4369	101.563	8.24543	1.127	-0.049	-0.067
	31.4679	104.627	5.58242	1.024	-0.04	-0.221
	31.5104	107.745	4.42976	0.865	-0.089	-0.19
	32.3883	9.64453	-3.75852	0.706	-0.039	-0.154
	32.3452	12.7968	-2.36203	0.507	-0.033	-0.13
	32.4557	15.8025	-1.88585	0.284	-0.018	-0.011
	32.479	18.8446	-5.57051	0	0	-0.028
	32.5852	21.8921	-4.35044	0	0	-0.053
	32.625	24.9179	-0.653778	0.208	0.046	-0.029
	32.6806	27.89	1.58881	0.539	0.079	-0.124
	32.7239	30.9754	-3.31459	0.748	0.071	-0.134
	32.8053	34.0066	-3.68777	0.986	0.088	-0.248
	32.8809	37.0129	0.929651	1.141	0.108	-0.112
	32.9243	40.007	-1.31499	1.238	0.084	-0.032
	32.9822	46.0335	3.29597	1.35	0.117	-0.038
	33.0013	43.0208	1.39811	1.461	0.158	-0.262
	33.0701	49.057	1.87108	1.529	0.178	-0.145
	33.1403	52.0594	2.27681	1.586	0.178	-0.234
	33.1723	55.1379	-2.92677	1.622	0.185	-0.196
	33.2359	58.1228	1.85949	1.591	0.203	-0.074
	33.3035	61.1332	4.20334	1.658	0.231	-0.062
	33.3934	64.126	-2.34609	1.684	0.24	-0.184
	33.4233	67.1468	-2.94542	1.694	0.31	-0.298
	33.4412	70.1245	2.1481	1.719	0.323	0.104
	33.5067	73.0847	3.55784	1.733	0.335	0.114
	33.5773	76.1044	4.31178	1.785	0.362	-0.373
	33.6488	79.1447	-1.79287	1.747	0.389	-0.33
	33.72	82.1089	3.38476	1.705	0.424	-0.275
	33.7131	85.0799	5.87675	1.708	0.377	0.026
	33.7749	88.1502	-2.518	1.672	0.402	0.024
	33.8298	91.1913	-2.50084	1.693	0.441	-0.139
	33.8581	94.1181	7.33445	1.664	0.393	0.093
	33.9093	97.1387	3.35222	1.539	0.355	0.119
	33.929	100.125	9.57066	1.472	0.401	0.159
	34.0051	103.17	6.01108	1.347	0.377	0.067
	34.074	106.191	5.37488	1.168	0.32	0.188
	34.869	11.1958	-3.81231	0.95	0.3	0.23
	34.9693	14.2714	-4.66651	0.73	0.184	0.261
	34.9926	17.2643	-3.82109	0.432	0.137	0.157
	35.0896	20.2467	-2.11236	0	0	0.424
	35.1118	23.3137	-2.42193	0	0	0.537
	35.1908	26.3059	-3.2478	0.265	-0.021	0.506
	35.2836	29.3041	-3.06995	0.63	0.022	0.05
	35.3465	32.22	4.89071	0.96	0.144	0.113
	35.4048	35.3083	-3.16211	1.214	0.128	0.147
	35.4463	38.3544	-0.853669	1.392	0.182	-0.014
	35.5948	41.3455	-2.97165	1.581	0.214	0.176
	35.6236	44.2865	3.84756	1.64	0.217	0.229
	35.6493	47.3331	-2.34781	1.745	0.283	0.082
	35.7408	50.3324	4.92876	1.766	0.29	-0.28
	35.7812	53.4194	1.10126	1.797	0.235	-0.012
	35.8154	56.414	1.64491	1.845	0.23	0.264
	35.8754	59.4427	-1.04509	1.858	0.269	-0.093
	35.9528	62.4033	1.0464	1.849	0.169	0.072
	36.0255	65.4242	1.13073	1.892	0.222	-0.22
	36.0657	68.3521	4.124	1.87	0.173	-0.251
	36.1314	71.4241	3.49056	1.856	0.21	-0.29
	36.187	74.379	6.01137	1.833	0.132	0.19
	36.2596	80.4125	-2.2099	1.792	0.091	-0.234
	36.273	77.3815	5.39149	1.798	0.056	-0.192
	36.3658	83.4447	4.84349	1.763	0.031	-0.204
	36.3529	86.384	5.46464	1.744	0.001	-0.234
	36.458	89.411	4.0891	1.728	0.035	-0.296
	36.4793	92.4318	-3.1606	1.604	0.011	-0.032
	36.5656	95.4245	2.64436	1.566	-0.018	-0.212
	36.5639	98.4632	5.05806	1.498	-0.066	0.164
	36.6565	101.446	5.05507	1.402	-0.021	-0.158
	36.6974	104.547	8.03307	1.231	-0.006	-0.17
	36.7311	107.628	4.23979	1.048	0.007	-0.082
	37.5337	9.68196	-5.57118	0.878	-0.018	-0.145
	37.6013	12.8033	-4.39036	0.605	0.014	-0.103
	37.6331	15.8835	-1.68279	0.336	0.042	-0.133
	37.744	18.8829	-4.1461	0	0	-0.04
	37.7489	21.9036	-2.09342	0	0	-0.069
	37.8188	24.8886	3.56099	0.283	0.092	-0.057
	37.8892	27.9884	-3.4261	0.592	0.158	-0.01
	37.8835	30.9797	-4.31229	0.885	0.122	-0.039
	37.9804	34.0111	-2.63766	1.093	0.157	-0.056
	38.0714	37.0913	-3.65344	1.258	0.108	-0.115
	38.1386	40.0969	-3.65791	1.459	0.163	-0.095
	38.2261	43.0575	-5.04721	1.536	0.158	-0.248
	38.2147	46.057	-2.69996	1.618	0.168	-0.102
	38.327	49.0683	-2.22739	1.743	0.267	-0.225
	38.3852	52.1095	-0.467827	1.738	0.256	-0.209
	38.4209	55.1114	-3.32961	1.825	0.257	-0.292
	38.4423	58.0702	3.71301	1.817	0.276	-0.172
	38.5144	61.105	-1.87488	1.89	0.311	-0.257
	38.5748	64.1363	-1.41878	1.938	0.364	-0.279
	38.6669	67.1115	2.0252	1.941	0.38	-0.298
	38.7092	70.103	-3.1697	1.917	0.358	0.104
	38.7194	73.0561	5.80991	1.956	0.398	-0.236
	38.7877	76.0419	6.28106	1.95	0.438	-0.287
	38.8151	79.1007	-1.29462	1.983	0.48	-0.272
	38.8753	82.1315	-2.6955	1.955	0.465	-0.34
	38.919	85.0873	0.0344864	1.9	0.455	0.257
	38.9853	88.0826	0.980603	1.89	0.475	-0.016
	39.0062	91.113	-1.36345	1.847	0.515	-0.285
	39.0632	94.0933	1.90242	1.772	0.538	0.095
	39.1111	97.0787	6.62355	1.745	0.45	0.148
	39.1344	100.047	4.43826	1.69	0.489	0.145
	39.2179	103.095	0.637375	1.499	0.449	0.198
	39.2816	106.175	2.7072	1.374	0.408	0.097
	40.1599	11.1581	-3.58533	1.093	0.37	0.14
	40.2569	14.1809	-4.99475	0.834	0.249	0.175
	40.2289	17.1174	-3.97868	0.432	0.171	0.152
	40.314	20.2032	-3.62874	0	0	0.464
	40.4111	23.2106	-3.43916	0	0	0.551
	40.4741	26.2046	-3.57237	0.375	0.075	0.164
	40.527	29.2294	-1.29374	0.753	0.093	0.542
	40.5736	32.2955	-5.59222	1.102	0.178	0.257
	40.6717	35.2541	-0.262805	1.371	0.216	0.197
	40.7143	38.2576	-0.429255	1.58	0.232	0.251
	40.7324	41.2942	-2.44289	1.704	0.309	0.114
	40.8626	44.2839	-2.87191	1.798	0.261	0.238
	40.9256	47.3201	-1.6326	1.841	0.303	0.167
	40.9725	50.3653	-4.164	1.94	0.359	0.033
	41.0201	53.3169	3.66425	1.986	0.338	-0.008
	41.0615	56.339	-1.21615	2.026	0.316	0.25
	41.1441	59.3356	4.37574	1.981	0.34	-0.248
	41.1855	62.397	-3.19899	2.026	0.29	-0.331
	41.2557	65.3971	-3.23645	1.998	0.226	0.013
	41.2601	68.3346	2.38898	2.012	0.224	-0.197
	41.3413	71.4422	-2.0771	2.01	0.135	0.267
	41.4357	74.3758	7.62981	2.064	0.169	-0.421
	41.441	77.401	3.14547	1.996	0.101	-0.203
	41.5465	80.3754	-4.01919	2.046	0.096	-0.306
	41.5688	83.3617	-3.74777	1.977	0.052	-0.14
	41.5697	86.315	4.28824	1.948	0.009	-0.172
	41.6461	89.4254	-4.02393	1.872	0.011	-0.108
	41.6699	92.3317	3.84044	1.847	-0.002	-0.26
	41.7476	95.3509	2.88198	1.797	-0.043	-0.1
	41.8006	98.3514	6.10729	1.712	-0.007	-0.217
	41.8828	101.426	5.06494	1.615	-0.043	-0.151
	41.938	104.453	8.46151	1.462	-0.07	-0.152
	42.0007	107.583	3.80658	1.239	-0.065	-0.051
	42.8426	9.58888	-5.95154	1.005	-0.08	-0.056
	42.8445	12.7112	-3.14537	0.769	-0.072	-0.046
	42.86	15.7199	-4.26593	0.416	-0.028	0.192
	42.9882	18.7886	-3.86454	0	0	0.052
	43.0162	21.7336	-2.65943	0	0	0.147
	43.1014	24.82	-1.83566	0.296	0.059	0.191
	43.1441	27.8507	-4.08625	0.651	-0.008	0.371
	43.18	30.7867	-3.21726	1.027	0.062	-0.067
	43.2635	33.8823	-3.3765	1.264	0.014	-0.074
	43.3688	36.8864	-4.20909	1.485	0.042	-0.117
	43.4425	39.9128	-4.11928	1.628	0.037	-0.097
	43.4709	42.8663	1.14107	1.743	0.018	-0.075
	43.56	48.8845	6.55897	1.83	0.063	-0.186
	43.561	45.925	-2.51407	1.935	0.124	-0.182
	43.6285	51.9159	2.82201	2.006	0.172	-0.118
	43.6584	54.9074	2.42202	1.977	0.098	0.393
	43.6987	57.9436	2.46124	2.019	0.158	0.219
	43.7613	61.017	-2.74037	2.038	0.13	0.063
	43.8135	63.9251	2.96994	2.007	0.217	0.05
	43.8698	66.922	3.95701	2.043	0.243	0.002
	43.9569	69.9686	-1.38121	2.061	0.297	-0.266
	44.0343	72.9238	0.74651	2.03	0.339	0.122
	44.0701	75.9466	-0.912323	2.046	0.331	-0.248
	44.0928	78.913	5.05413	2.053	0.389	-0.152
	44.1348	81.8903	5.05487	2.014	0.398	0.095
	44.1473	84.9162	6.74462	2.064	0.426	0.177
	44.2097	87.876	7.50209	2.032	0.432	0.25
	44.2839	90.9151	2.05111	1.97	0.47	0.012
	44.3052	93.933	-2.40796	1.925	0.47	0.208
	44.3654	96.9195	5.70896	1.849	0.452	0.319
	44.4196	99.9117	3.96375	1.753	0.412	0.309
	44.4315	102.954	3.25355	1.692	0.423	0.31
	44.5096	105.961	-0.677134	1.474	0.359	0.167
	45.4085	11.0207	-3.47303	1.234	0.335	0.287
	45.4388	13.9896	1.75585	0.94	0.233	0.306
	45.5871	20.0932	0.372618	0.549	0.151	0.303
	45.6265	17.0305	-2.96952	0	0	0.88
	45.6304	23.0731	-0.886986	0	0	0.379
	45.7583	26.0709	-3.79189	0.427	0.026	0.525
	45.8251	29.1088	-2.3197	0.797	0.045	1.088
	45.8796	32.1059	-2.65026	1.18	0.098	0.713
	45.939	35.1388	-2.10455	1.452	0.201	0.427
	45.9917	38.1585	-3.53724	1.643	0.228	0.359
	46.0646	41.1299	-0.484026	1.761	0.188	0.421
	46.1445	44.1214	-1.38079	1.887	0.258	0.405
	46.1637	47.166	-3.70217	1.878	0.257	0.33
	46.279	50.1769	1.79874	1.925	0.265	0.222
	46.299	53.2025	1.43837	1.979	0.212	0.29
	46.3441	56.2618	-3.34002	1.992	0.259	0.302
	46.4255	59.2357	-4.85812	2.014	0.215	0.119
	46.4274	62.1968	1.42083	2.01	0.182	0.266
	46.4982	65.1788	4.23915	2.016	0.128	0.282
	46.5506	68.2504	1.15209	2.036	0.085	0.22
	46.6377	71.238	-4.63126	2.087	0.082	0.083
	46.6695	74.2115	2.46963	2.057	0.084	0.001
	46.6998	77.1437	4.71592	2.022	-0.014	0.407
	46.7291	80.1838	2.46449	2.064	-0.022	0.264
	46.7938	83.1655	1.97743	1.997	-0.083	0.313
	46.8664	86.2007	2.27495	1.984	-0.138	0.461
	46.8857	89.1243	-1.23448	1.957	-0.136	0.45
	46.9508	92.22	-1.54202	1.966	-0.094	-0.103
	47.0151	95.253	-0.342305	1.884	-0.107	-0.165
	47.0704	98.2208	2.3644	1.837	-0.199	0.02
	47.122	101.26	2.11367	1.746	-0.144	0.153
	47.1846	104.322	3.74141	1.613	-0.196	0.01
	47.1835	107.407	4.01932	1.422	-0.128	-0.099
	48.0742	9.49569	3.2082	1.241	-0.08	-0.081
	48.1431	12.5425	-2.96903	0.919	-0.104	0.283
	48.2345	15.6265	-4.7427	0.515	-0.09	-0.014
	48.2755	18.649	-3.42913	0	0	0.517
	48.2952	21.6573	-2.14591	0	0	0.238
	48.3525	24.6719	-1.42298	0.363	0.034	0.452
	48.4513	27.7063	-3.85304	0.804	-0.066	0.552
	48.5266	30.6747	-1.55832	1.158	-0.065	0.152
	48.5641	33.6937	3.37866	1.373	-0.055	0.516
	48.6073	36.7013	1.75799	1.588	-0.051	0.069
	48.6941	39.7364	-4.78008	1.738	-0.079	0.374
	48.7668	42.7495	-2.19564	1.835	-0.066	0.346
	48.8266	45.7153	2.53064	1.893	-0.051	0.363
	48.8511	48.7616	-1.3908	1.953	0	-0.054
	48.8722	51.734	4.07062	1.961	0.004	-0.047
	48.933	54.7458	1.29873	2.013	0.063	-0.16
	49.0034	57.7865	-3.18405	2.036	0.071	-0.139
	49.0077	60.7613	1.85071	1.993	0.065	0.221
	49.1057	63.8321	-2.43223	1.99	0.115	-0.072
	49.1477	66.7839	2.6617	1.983	0.109	0.301
	49.156	69.8023	1.84499	1.972	0.145	0.392
	49.2279	72.8041	2.20669	1.953	0.201	0.046
	49.2682	75.8031	-2.80054	1.962	0.245	0.175
	49.4022	78.8448	0.636823	1.907	0.243	0.344
	49.389	81.8316	3.11879	1.898	0.309	0.219
	49.4256	84.8391	-1.54314	1.886	0.333	0.287
	49.5049	87.8766	-3.22183	1.864	0.323	0.405
	49.544	90.8123	8.84461	1.908	0.4	0.382
	49.574	93.8203	3.53623	1.851	0.456	0.415
	49.6806	96.8623	-4.38319	1.802	0.422	0.426
	49.6741	99.8335	1.8129	1.732	0.442	0.443
	49.6843	102.81	6.68372	1.647	0.427	0.366
	49.7579	105.86	7.39916	1.475	0.338	0.779
	50.6734	10.8971	-4.87745	1.269	0.294	0.953
	50.7198	13.8903	-3.98508	0.983	0.209	1.122
	50.7868	16.9019	-2.96939	0.594	0.151	0.987
	50.815	19.952	-3.64118	0	0	1.123
	50.8935	22.9586	-1.81263	0	0	1.222
	50.9204	25.9717	-4.17679	0.405	0.024	1.273
	51.0677	29.0175	-3.43071	0.834	0.117	1.203
	51.1372	32.0128	-3.51427	1.198	0.187	1.14
	51.2032	35.0153	2.01374	1.268	0.111	1.16
	51.252	38.0607	-3.60886	1.508	0.196	0.801
	51.3253	41.0461	1.88681	1.625	0.266	0.373
	51.3523	44.0184	3.16848	1.656	0.233	0.505
	51.4441	47.0833	-3.65004	1.693	0.219	0.586
	51.4984	50.0841	-2.39714	1.741	0.235	0.48
	51.5368	53.0617	3.11033	1.766	0.211	0.41
	51.5922	56.1161	-1.59677	1.767	0.165	0.439
	51.6491	59.0957	-0.497057	1.769	0.145	0.529
	51.7323	62.1316	-3.60862	1.76	0.133	0.405
	51.745	65.1184	0.931165	1.786	0.094	0.468
	51.8123	68.1581	-4.70743	1.819	0.038	0.436
	51.8444	71.1061	3.40271	1.828	0.015	0.363
	51.9146	74.1435	-2.6342	1.825	-0.04	0.403
	51.9445	77.1061	-0.56648	1.829	-0.059	0.436
	52.0337	80.1123	1.66845	1.825	-0.101	0.433
	52.0477	83.0989	2.76418	1.864	-0.087	0.183
	52.1264	86.0575	7.87082	1.838	-0.133	0.342
	52.1671	89.1112	2.00225	1.85	-0.145	0.44
	52.1896	92.0904	0.375257	1.837	-0.147	0.015
	52.2451	95.139	0.565395	1.841	-0.207	0.447
	52.3532	98.0747	8.94318	1.76	-0.249	0.589
	52.4274	101.204	2.62638	1.709	-0.237	0.514
	52.4347	104.215	2.71741	1.553	-0.3	0.625
	52.4466	107.316	-0.942924	1.392	-0.249	0.559
	53.3281	9.34825	-4.23282	1.219	-0.226	0.524
	53.328	12.4479	-2.76759	0.935	-0.182	0.554
	53.456	15.4714	-0.781762	0.519	-0.175	0.808
	53.508	18.536	-2.85991	0	0	0.683
	53.5576	21.5619	-4.08793	0	0	0.915
	53.6194	24.5869	-4.54314	0.363	-0.074	1.015
	53.6622	27.5859	-1.32502	0.842	-0.099	0.936
	53.7394	30.6139	-2.31097	1.112	-0.08	0.784
	53.8546	33.6233	-2.23413	1.332	-0.124	0.762
	53.8585	36.6135	1.81684	1.456	-0.136	0.774
	53.9549	39.6693	-4.08516	1.549	-0.125	0.741
	53.9659	42.6428	-0.970903	1.629	-0.096	0.654
	54.0487	45.6771	-3.6884	1.683	-0.077	0.7
	54.0713	48.6598	2.00944	1.701	-0.073	0.661
	54.1162	51.6712	1.1726	1.693	-0.032	0.515
	54.1885	54.7074	-2.46862	1.667	-0.033	0.466
	54.2344	57.6762	2.17446	1.623	-0.007	0.764
	54.3129	60.7127	-2.71635	1.637	0.048	0.488
	54.3238	63.6719	2.08523	1.626	0.061	0.564
	54.381	66.6813	2.08709	1.599	0.075	0.626
	54.4444	69.7303	-5.43057	1.598	0.115	0.487
	54.4859	72.724	-1.13349	1.581	0.128	0.531
	54.534	75.6933	2.97926	1.558	0.158	0.538
	54.5895	78.7198	1.49275	1.523	0.203	0.548
	54.6368	81.7102	0.745417	1.503	0.218	0.54
	54.6891	84.7515	-2.81284	1.492	0.29	0.45
	54.7182	87.7057	3.05622	1.474	0.303	0.694
	54.7677	90.731	2.55264	1.486	0.318	0.504
	54.8156	93.731	2.70263	1.437	0.309	0.857
	54.8939	96.7763	-4.17125	1.368	0.323	1.043
	54.898	99.7577	5.06038	1.407	0.371	0.439
	54.9224	102.747	0.611244	1.279	0.344	1.123
	55.0457	105.755	4.92801	1.154	0.327	1.188
	55.8858	10.9823	-5.11617	1.067	0.279	1.25
	55.9029	13.9929	-4.88156	0.874	0.25	1.319
	55.9744	17.0267	-5.28827	0.556	0.152	1.358
	56.0744	19.9856	-3.17088	0	0	1.488
	56.0999	23.0202	-1.52676	0	0	2.095
	56.1804	26.0337	1.34491	0.336	-0.008	2.045
	56.2859	29.0837	-4.82237	0.591	0.006	2.222
	56.3287	32.0391	-0.379743	0.806	0.069	1.471
	56.3762	35.0447	-4.04653	0.943	0.143	1.305
	56.4904	38.0813	-3.96317	0.976	0.126	1.347
	56.5482	41.0782	-3.96502	1.01	0.099	1.317
	56.5911	44.049	2.84244	0.999	0.107	1.276
	56.6551	47.0843	-0.981618	1.061	0.129	1.216
	56.684	50.0765	-1.02213	1.061	0.087	1.154
	56.7454	53.044	1.35535	1.116	0.117	0.653
	56.8215	56.0708	-1.50992	1.124	0.12	0.599
	56.8683	59.0462	1.18565	1.121	0.05	1.068
	56.9374	62.0834	-1.89426	1.184	0.087	0.526
	57.0035	65.0263	3.33819	1.189	0.049	0.596
	57.0835	71.0128	2.13517	1.204	0.032	0.64
	57.0785	68.0716	-2.89299	1.224	0.041	0.583
	57.1532	74.0397	1.34271	1.238	-0.018	0.678
	57.2216	77.0454	0.962227	1.242	-0.051	0.792
	57.2754	80.0539	-3.03111	1.251	-0.029	0.711
	57.3027	83.0155	4.53777	1.289	-0.041	0.864
	57.3588	85.9963	5.78431	1.346	-0.06	0.64
	57.3975	89.0319	-1.948	1.353	-0.066	0.7
	57.4389	92.0225	6.40949	1.354	-0.106	0.781
	57.5248	95.0644	-2.21245	1.374	-0.142	1.011
	57.552	98.066	-3.57038	1.363	-0.099	0.807
	57.6121	101.093	3.16688	1.349	-0.103	0.861
	57.6919	104.16	-2.88068	1.283	-0.132	0.876
	57.7315	107.239	-1.53199	1.222	-0.12	0.912
	58.5032	9.49819	-4.82276	1.053	-0.126	0.899
	58.56	12.5053	-5.13989	0.868	-0.057	0.905
	58.6482	15.5581	-4.8553	0.491	-0.038	1.307
	58.7204	18.5794	-4.51133	0	0	1.209
	58.7415	21.6548	-6.32086	0	0	1.512
	58.8165	24.6853	-3.06653	0.324	0.038	1.589
	58.8605	27.667	-1.51543	0.663	0.023	1.538
	58.9165	30.6909	-4.22176	0.886	0.052	1.042
	58.9926	33.6741	-4.11899	0.991	0.04	1.043
	59.0711	36.7009	-2.62409	1.007	0.081	1.092
	59.1148	39.6974	1.12784	1.038	0.061	0.966
	59.1643	42.6818	2.30647	1.019	0.053	0.997
	59.2343	45.6844	1.38989	0.997	0.034	1.337
	59.2983	48.6934	1.53547	1.025	0.09	0.823
	59.3318	51.6893	1.43933	0.971	0.101	0.831
	59.3997	54.7365	-0.52793	0.949	0.117	0.741
	59.4496	57.7087	-0.888085	0.882	0.077	1.281
	59.5106	60.7336	-3.28778	0.85	0.099	0.855
	59.5772	63.7264	-2.71768	0.818	0.123	0.795
	59.6079	66.713	1.82725	0.758	0.14	1.188
	59.6788	69.7486	-1.562	0.762	0.166	0.791
	59.7269	72.7468	-3.23978	0.675	0.138	1.258
	59.7637	75.7267	1.66086	0.712	0.215	0.672
	59.7973	78.7323	1.05759	0.62	0.19	1.257
	59.8417	81.7188	2.05307	0.594	0.221	1.192
	59.8798	84.6896	6.19592	0.563	0.21	1.354
	59.9277	87.6983	7.83152	0.553	0.237	1.338
	59.9586	90.7215	3.78972	0.505	0.26	1.337
	60.0225	93.7241	3.44952	0.496	0.274	1.33
	60.0964	96.7355	3.60706	0.374	0.216	1.811
	60.1234	99.7068	5.97477	0.484	0.271	1.395
	60.1799	102.767	-2.02785	0.46	0.263	1.487
	60.2651	105.795	-2.82596	0.41	0.201	2.194
	61.2017	10.7712	-5.45117	0.439	0.221	2.243
	61.2335	13.8137	-4.73951	0.398	0.191	2.374
	61.3235	16.8106	-1.52444	0.315	0.135	2.383
	61.3636	19.8395	-3.87594	0	0	2.404
	61.4386	22.8556	-4.03931	0	0	3.25
	61.4777	25.8767	-3.50948	0.017	-0.007	3.289
	61.5338	28.8508	3.90583	0.04	-0.073	2.695
	61.6153	31.907	-5.3509	-0.057	-0.093	3.07
	61.6925	34.882	-1.68073	-0.156	-0.089	2.962
	61.7174	37.9285	1.28442	-0.172	-0.042	2.327
	61.7521	40.9334	-0.96433	-0.21	-0.045	2.226
	61.8566	43.9642	-2.46184	-0.274	-0.113	2.381
	61.8907	46.9587	-2.46029	-0.155	0.015	1.55
	61.9654	49.9942	-4.24003	-0.122	-0.019	1.509
	62.0114	52.9865	-1.57416	-0.108	-0.022	1.471
	62.0643	55.9917	-0.897752	-0.103	-0.024	1.496
	62.1155	58.9594	-1.03988	-0.056	-0.044	1.449
	62.159	61.9604	3.68137	-0.006	-0.072	1.386
	62.2354	65.0138	-3.4631	0.025	-0.052	1.422
	62.2717	67.9777	-0.412625	0.059	-0.081	1.444
	62.3297	71.0185	-3.77059	0.113	-0.099	1.396
	62.3609	73.9647	4.10881	0.212	-0.057	0.892
	62.4145	76.9846	2.90978	0.209	-0.118	1.357
	62.4652	79.9903	2.17398	0.268	-0.122	1.291
	62.4987	83.0049	4.28785	0.286	-0.133	1.349
	62.5645	86.0067	-1.196	0.372	-0.141	1.388
	62.5888	89.0102	-0.95579	0.394	-0.126	1.522
	62.6732	92.0706	-3.77652	0.46	-0.117	1.364
	62.7236	94.9884	6.46132	0.499	-0.197	1.558
	62.7819	98.0213	-1.32697	0.58	-0.193	1.45
	62.8242	101.043	4.47144	0.584	-0.163	1.667
	62.8775	104.13	8.19696	0.622	-0.16	1.533
	62.8965	107.189	-0.599198	0.758	-0.182	1.044
	63.7934	9.24853	-5.24845	0.654	-0.171	1.684
	63.8612	12.3247	-4.19617	0.627	-0.196	1.734
	63.9623	15.3468	-4.81083	0.425	-0.12	1.772
	64.0083	18.388	-3.19654	0	0	1.971
	64.067	21.4031	-1.61552	0	0	2.343
	64.1433	24.413	-0.73147	0.19	0.004	2.074
	64.2202	27.4394	-4.48277	0.378	-0.059	1.942
	64.2597	30.466	-2.33089	0.319	-0.09	1.959
	64.3211	33.4663	-1.96728	0.257	-0.048	1.859
	64.3464	36.4287	2.86236	0.16	-0.061	1.913
	64.4258	39.4441	3.78317	0.071	-0.042	1.787
	64.467	42.4627	2.25757	-0.014	-0.013	1.716
	64.5363	45.502	-1.32822	-0.082	-0.026	1.788
	64.597	48.5348	-4.04209	-0.146	0.015	1.718
	64.6484	51.5078	0.416184	-0.245	-0.045	1.814
	64.682	54.485	2.57765	-0.305	-0.043	1.718
	64.7219	57.471	5.39561	-0.35	-0.051	1.697
	64.7957	60.5113	-1.72762	-0.43	-0.057	1.636
	64.8659	63.5555	-4.74004	-0.466	-0.065	1.642
	64.9105	66.4997	-1.89719	-0.58	-0.104	1.864
	64.9483	69.4782	5.0402	-0.611	-0.059	1.679
	64.9944	72.5099	1.02509	-0.636	-0.055	1.529
	65.0472	75.5441	-1.45746	-0.723	-0.073	1.665
	65.0589	78.5297	7.55007	-0.743	-0.068	1.564
	65.1047	81.5105	4.62087	-0.799	-0.058	1.585
	65.1181	84.5458	-1.6684	-0.873	-0.053	1.68
	65.1808	87.5241	3.22192	-0.923	-0.068	1.776
	65.2416	90.5729	-0.528867	-1.049	-0.099	2.228
	65.2467	93.559	2.99726	-1.095	-0.108	2.48
	65.3119	96.5508	0.158731	-1.224	-0.185	2.68
	65.3794	99.5676	4.78488	-1.192	-0.17	2.554
	65.4146	102.606	1.44584	-1.131	-0.162	2.803
	65.4649	105.615	-0.449594	-1.122	-0.197	3.187
	66.3526	10.747	-4.38979	-0.945	-0.16	3.207
	66.4398	13.7555	-3.79469	-0.727	-0.148	4.128
	66.5152	16.7803	-3.47156	-0.219	0.019	3.4
	66.6143	19.7956	-4.85598	0	0	4.294
	66.6403	22.7524	-0.752762	0	0	5.303
	66.7329	25.7769	-4.28201	-0.663	0.414	5.216
	66.7685	28.7784	-0.561228	-1.279	0.383	5.125
	66.8382	31.7922	1.73283	-1.782	-0.499	3.379
	66.8948	34.8314	-2.00614	-2.26	-0.656	4.229
	66.9314	37.7932	1.99757	-2.271	-0.54	3.386
	67.0239	40.8148	-1.9005	-2.343	-0.577	3.426
	67.0581	43.8258	2.932	-2.366	-0.531	3.449
	67.136	46.8504	-1.67452	-2.31	-0.498	3.206
	67.1849	49.8597	-3.92439	-2.237	-0.463	2.883
	67.2265	52.8647	0.201491	-2.105	-0.402	2.568
	67.2986	55.8323	2.51382	-1.841	-0.303	2.201
	67.3461	58.8363	1.34002	-1.892	-0.349	2.497
	67.4069	61.8284	2.5301	-1.855	-0.3	2.478
	67.4976	64.8686	-2.90387	-1.771	-0.278	2.408
	67.5187	67.8305	2.13709	-1.636	-0.243	1.729
	67.5827	70.8428	-3.05334	-1.654	-0.247	2.382
	67.614	73.8113	4.29592	-1.469	-0.187	1.697
	67.6475	76.7985	7.19365	-1.465	-0.194	1.912
	67.7168	79.8156	7.42995	-1.433	-0.204	2.256
	67.7418	82.8277	5.88937	-1.375	-0.179	2.479
	67.8025	85.8569	-1.62243	-1.256	-0.122	1.796
	67.8641	88.8778	-2.79055	-1.171	-0.121	1.826
	67.9079	91.8529	5.24285	-1.127	-0.099	1.908
	67.9418	94.8444	4.74016	-1.013	-0.084	1.92
	68.0116	97.8554	4.16991	-1.016	-0.103	2.595
	68.0892	100.949	4.00259	-0.859	-0.117	2.352
	68.1147	107.045	-0.984804	-0.646	-0.09	1.962
	68.1626	104.003	6.27106	-0.496	-0.079	2.117
	69.0033	9.21311	-1.50661	-0.277	-0.092	2.284
	69.0946	12.1528	-4.35656	-0.121	-0.136	2.96
	69.1207	15.2898	-3.83869	0.03	-0.083	2.915
	69.2467	18.3318	-4.60584	0	0	2.895
	69.3032	21.3575	-3.35779	0	0	3.882
	69.355	24.3688	-2.7251	-0.162	-0.061	3.664
	69.393	27.3883	-4.59112	-0.545	0.06	3.849
	69.4759	30.4144	-2.66325	-0.904	0.035	3.507
	69.5009	33.4272	0.438457	-1.291	0.088	2.942
	69.569	36.4041	1.00104	-1.576	0.132	2.873
	69.6459	39.4448	-4.92098	-1.817	0.117	2.929
	69.6679	42.4271	0.582148	-1.975	0.134	2.836
	69.725	45.4367	0.304331	-2.199	0.115	3.476
	69.7979	48.4826	-2.26665	-2.202	0.096	2.799
	69.7897	51.4262	5.36433	-2.335	0.056	2.774
	69.8581	54.4464	-1.05708	-2.389	0.007	2.71
	69.9329	57.4519	-3.36687	-2.498	-0.033	2.798
	70.0338	63.4375	1.52745	-2.541	-0.051	2.615
	69.9672	60.4057	3.84338	-2.65	-0.114	2.719
	70.0994	66.4454	1.01945	-2.709	-0.138	2.659
	70.148	69.4274	4.31983	-2.758	-0.172	2.613
	70.219	72.4906	-4.76486	-2.872	-0.201	2.714
	70.2439	75.4687	-3.43577	-2.904	-0.229	2.768
	70.2752	78.4263	5.8513	-2.965	-0.246	2.758
	70.3161	81.4177	4.30281	-3.163	-0.311	2.981
	70.3523	84.4408	4.36549	-3.253	-0.342	3.228
	70.4071	87.4415	1.32297	-3.32	-0.383	2.7
	70.4498	90.4111	5.99308	-3.539	-0.514	3.448
	70.4953	93.4947	-2.54562	-3.706	-0.615	3.476
	70.5573	96.4556	-0.894699	-3.804	-0.616	3.51
	70.6196	99.4555	-0.4531	-3.822	-0.676	3.507
	70.6331	102.465	3.4754	-3.924	-0.79	4.367
	70.7064	105.475	4.57442	-3.864	-0.657	4.287
	71.6193	10.7361	-4.32616	-3.806	-0.857	4.087
	71.6754	13.694	-1.51373	-3.287	-0.779	4.404
	71.7443	16.77	-5.39737	-2.143	-0.453	4.978
	71.7793	19.7606	-3.99661	0	0	5.144
	71.8684	22.7525	-3.80738	0	0	4.151
	71.9291	25.7534	-5.64813	-2.128	-0.589	4.505
	72.0074	28.7333	-4.96435	-5.535	-1.635	5.024
	72.072	31.7549	-2.29729	-5.827	-1.565	5.035
	72.1035	34.7396	-1.80414	-6.023	-1.496	4.819
	72.1813	37.7613	-3.33358	-6.025	-1.396	5.126
	72.2429	40.7441	-3.24346	-5.776	-1.324	4.397
	72.265	43.7731	-0.417759	-5.654	-1.139	4.417
	72.3289	46.7969	-1.13885	-5.471	-1.078	4.048
	72.3887	49.7858	0.705688	-5.265	-0.992	3.571
	72.4648	52.7721	1.41695	-5.163	-0.897	4.412
	72.4979	55.7631	4.08679	-4.862	-0.711	3.559
	72.5336	58.7599	2.26837	-4.852	-0.641	4.075
	72.6111	61.781	-0.218028	-4.662	-0.57	3.613
	72.6595	64.757	4.1694	-4.472	-0.487	2.827
	72.7188	67.7693	1.5345	-4.381	-0.448	3.617
	72.7712	70.7436	0.76825	-4.179	-0.363	3.627
	72.8399	73.8071	-3.42721	-4.175	-0.302	3.596
	72.9021	76.7751	2.42398	-4.095	-0.25	3.548
	72.9457	79.794	-2.41196	-4.01	-0.179	3.459
	73.0106	82.7787	-2.3379	-3.968	-0.174	3.662
	73.0297	85.7236	6.00272	-3.764	-0.096	2.88
	73.0854	88.7546	2.87854	-3.783	-0.044	3.596
	73.1491	91.7949	-1.68241	-3.744	-0.017	3.738
	73.2126	94.8076	-2.44017	-3.454	0.056	2.903
	73.2774	97.8408	-1.56327	-3.491	0.083	3.796
	73.3258	100.865	5.05447	-3.256	0.12	3.82
	73.3266	103.922	-0.800621	-3.122	0.127	3.794
	73.3461	106.933	-0.235345	-2.703	0.125	3.813
	74.2589	9.21883	-3.94752	-2.274	0.123	4.268
	74.3423	12.2258	-4.40835	-1.583	-0.049	4.53
	74.379	15.2733	-5.73307	-1.039	0.073	4.665
	74.433	18.3226	-4.77881	0	0	4.327
	74.5085	21.3239	-2.77372	0	0	5.255
	74.5462	24.3715	-4.27683	-1.259	0.167	4.868
	74.6155	27.3617	-2.22293	-2.77	0.397	4.755
	74.6854	30.3575	-6.69526	-3.516	0.422	4.857
	74.7413	33.3798	-5.46096	-4.246	0.438	4.609
	74.7857	36.391	-0.947962	-4.67	0.41	4.651
	74.8315	39.3574	1.23613	-4.965	0.399	4.64
	74.8793	42.381	-1.36345	-5.071	0.377	4.79
	74.9367	45.4049	-2.20468	-5.111	0.4	4.085
	74.9989	48.413	-2.55983	-5.531	0.258	3.829
	75.0421	51.429	-2.34364	-5.454	0.203	4.234
	75.1009	54.3858	2.6108	-5.603	0.097	3.755
	75.1519	57.4071	-2.85482	-5.771	0.109	3.776
	75.2143	60.4037	-2.08843	-5.438	0.039	4.852
	75.2681	63.3916	1.31607	-5.449	-0.06	5.229
	75.3015	66.3898	-0.895401	-5.886	-0.193	4.33
	75.3683	69.3647	2.15279	-5.882	-0.306	3.993
	75.4148	72.3996	-2.03625	-6.156	-0.376	3.59
	75.4605	75.3531	3.30231	-6.188	-0.375	4.801
	75.5001	78.346	3.70489	-6.438	-0.527	4.336
	75.5254	81.3521	3.74094	-6.524	-0.581	3.685
	75.585	84.3698	0.49086	-6.869	-0.741	4.552
	75.639	87.3846	-2.07165	-7.111	-1.021	4.838
	75.6734	90.3508	5.20895	-7.371	-1.182	4.807
	75.7264	93.3304	4.08247	-7.578	-1.291	4.524
	75.7563	96.3776	5.42593	-7.857	-1.354	4.864
	75.7951	99.3638	6.49829	-8.025	-1.653	5.231
	75.8665	102.38	2.76963	-8.194	-1.748	5.315
	75.9177	105.383	6.24072	-7.106	-1.586	5.261
	76.8263	10.6922	-5.69081	-5.402	-1.224	4.251
	76.8911	13.7602	-6.06453	-3.966	-0.979	4.204
	76.9503	16.6976	-5.05107	-2.027	-0.495	3.318
	77.0067	19.731	-3.9754	0	0	2.939
	77.0729	22.6936	0.779286	0	0	2.045
	77.147	25.7141	-3.19856	-0.328	-0.176	2.991
	77.2126	28.7164	-0.452007	-1.639	-0.469	2.487
	77.3013	31.7155	-3.97776	-2.842	-0.778	3.085
	77.3319	34.7061	2.73211	-4.007	-1.005	3.329
	77.4148	37.7391	-4.28592	-5.151	-1.158	3.469
	77.4572	40.7488	-3.6441	-6.379	-1.317	4.352
	77.5433	43.7657	-3.81017	-8.791	-1.682	4.42
	77.5627	46.7463	-4.50353	-10.133	-1.861	5.212
	77.6361	49.7844	-4.14847	-9.835	-1.791	4.685
	77.687	52.7647	-0.525405	-9.685	-1.621	5.34
	77.7358	55.7649	-2.20962	-9.303	-1.136	4.492
	77.7771	58.7406	-0.0839286	-9.127	-1.068	5.29
	77.8292	61.765	-0.839681	-8.924	-0.88	5.313
	77.8945	64.7728	-3.14962	-8.549	-0.707	4.582
	77.9528	67.7091	3.30141	-8.393	-0.651	4.605
	78.0013	70.7543	-1.49866	-8.244	-0.545	4.696
	78.0534	73.7194	-0.663119	-8.052	-0.378	4.629
	78.1081	76.6957	1.66427	-7.916	-0.24	4.607
	78.1524	79.7327	-2.1016	-7.883	-0.078	4.636
	78.2029	82.6741	5.75304	-7.963	-0.058	5.449
	78.2476	85.6928	3.92615	-7.709	0.079	4.401
	78.3051	88.7104	1.40939	-7.69	0.139	4.671
	78.3658	91.7535	-2.04903	-7.615	0.209	4.787
	78.4281	94.7375	-2.58678	-7.507	0.329	4.883
	78.4984	97.7419	1.13845	-7.364	0.415	4.817
	78.5513	100.757	13.2119	-7.265	0.498	5.258
	78.6011	103.785	7.83824	-7.08	0.502	5.516
	78.5566	106.825	3.99937	-6.574	0.667	5.591
	79.4435	9.23301	-4.88618	-6.215	0.797	4.918
	79.5514	12.2764	-3.49983	-5.478	0.814	4.812
	79.6035	15.2664	-4.72602	-3.667	0.571	4.947
	79.6644	18.2807	-6.27638	0	0	4.831
	79.6927	21.2867	-0.857344	0	0	2.935
	79.7757	24.3229	-5.01388	-0.548	0.045	3.625
	79.8568	27.3434	-3.94833	-2.429	0.315	3.783
	79.8885	30.3151	1.49685	-4.039	0.52	3.819
	79.9741	33.3221	-3.87008	-5.597	0.635	4.787
	80.0459	36.2881	3.34021	-7.172	0.697	4.712
	80.0852	39.3286	-3.1109	-9.413	0.845	4.96
	80.1281	42.3033	0.960379	-9.662	0.908	4.788
	80.181	45.34	0.74759	-9.8	0.667	4.921
	80.2249	48.327	1.14703	-10.064	0.464	5.424
	80.2716	51.3789	-2.02653	-9.871	0.344	4.834
	80.3383	54.3718	-2.9695	-10.305	0.261	5.397
	80.3805	57.3709	-1.89556	-10.249	0.224	4.818
	80.4075	60.341	1.60679	-10.256	0.102	5.289
	80.4729	63.336	3.26421	-10.183	-0.001	5.359
	80.5229	66.3391	5.04403	-10.611	-0.208	5.442
	80.5814	69.3405	-0.331753	-10.498	-0.424	3.981
	80.627	72.3429	-0.897968	-10.83	-0.65	5.416
	80.6852	75.3437	0.966678	-10.997	-0.699	5.432
	80.7265	78.3706	-3.01009	-9.451	-0.739	4.57
	80.7575	81.3653	-1.6631	-9.963	-0.932	4.451
	80.7943	84.3346	2.35084	-8.203	-0.855	4.05
	80.8392	87.3429	-0.114118	-6.921	-0.838	3.626
	80.8963	90.3858	-4.9229	-7.068	-0.988	3.374
	80.918	93.3129	4.59379	-6.397	-0.966	3.434
	80.9808	96.3136	3.64772	-5.71	-0.889	3.16
	81.0457	99.3575	0.422393	-4.958	-0.839	2.525
	81.0837	102.343	8.22548	-4.071	-0.748	2.441
	81.1298	105.363	3.97486	-3.177	-0.614	2.251
	81.9552	10.8293	-4.1998	-2.364	-0.427	1.804
	82.008	13.8339	-4.13999	-1.511	-0.265	1.369
	82.0874	16.8578	-3.3966	-0.701	-0.122	1.391
	82.1247	19.7996	0.918571	0	0	1.298
	82.2194	22.8313	-3.15984	0	0	0.551
	82.2788	25.8116	-2.83252	-0.055	-0.137	1.168
	82.3438	28.8496	-4.05238	-0.568	-0.236	1.293
	82.4245	31.815	-1.02689	-1.118	-0.321	1.304
	82.5027	34.8425	-5.18065	-1.755	-0.4	1.333
	82.5584	37.7972	-0.271638	-2.359	-0.499	1.47
	82.6148	40.845	-4.71454	-3.106	-0.58	1.468
	82.6911	43.7972	-0.904737	-3.592	-0.681	2.127
	82.6932	46.8041	3.22019	-4.193	-0.721	2.264
	82.7773	49.8348	-0.122919	-4.739	-0.726	2.475
	82.821	52.8258	-1.73869	-5.316	-0.724	2.653
	82.8698	55.7959	4.50814	-5.733	-0.745	2.472
	82.9111	58.7917	2.35127	-6.286	-0.714	3.288
	83.0149	61.821	-2.25916	-6.743	-0.655	3.358
	83.0273	64.7767	3.58108	-7.07	-0.563	3.443
	83.1209	67.7908	-1.89099	-7.366	-0.481	3.514
	83.1678	70.7328	3.34906	-7.614	-0.385	3.563
	83.2281	73.7411	1.14377	-7.792	-0.241	3.545
	83.2696	76.714	4.51689	-7.749	-0.117	3.582
	83.3507	79.7662	-2.17587	-7.522	0.044	3.572
	83.4014	82.7068	2.043	-7.262	0.104	3.64
	83.4251	85.6986	4.39934	-6.781	0.13	3.597
	83.4621	88.754	-5.42594	-6.671	0.236	3.527
	83.5313	91.7141	3.30414	-6.788	0.293	3.608
	83.6099	94.7331	-4.05059	-6.322	0.324	3.693
	83.6849	97.7179	-0.450312	-5.871	0.401	3.608
	83.7222	100.743	2.85025	-5.428	0.518	3.314
	83.7649	103.781	6.13391	-4.897	0.451	2.998
	83.7289	106.809	9.63639	-4.264	0.463	2.866
	84.5732	9.32964	-4.94628	-3.197	0.41	3.239
	84.671	12.3398	-4.97284	-2.061	0.335	3.076
	84.7235	15.3424	-4.96051	-0.955	0.212	2.618
	84.7868	18.4038	-4.482	0	0	2.001
	84.8602	21.4348	-2.00949	0	0	1.094
	84.9018	24.4535	-4.41205	-0.106	0.086	1.228
	84.9569	27.4662	-4.17177	-0.677	0.161	1.527
	85.0465	30.4537	-5.11781	-1.456	0.309	1.847
	85.075	33.4684	-1.09335	-2.183	0.353	1.993
	85.1449	36.462	-4.23264	-2.898	0.401	1.924
	85.1971	39.413	3.55701	-3.384	0.433	1.987
	85.2666	42.4756	-3.99165	-3.814	0.423	1.995
	85.3031	45.4153	1.34731	-4.163	0.418	2.277
	85.34	48.4403	1.05681	-4.36	0.357	2.525
	85.3968	51.4719	-2.826	-4.451	0.252	2.325
	85.4534	54.4484	-0.693876	-4.673	0.267	2.429
	85.5073	57.4473	0.455119	-4.981	0.164	2.722
	85.5959	60.4516	-4.44316	-5.372	0.146	2.589
	85.586	63.4024	2.58203	-5.63	0.089	2.544
	85.6665	66.4169	-1.91313	-5.665	-0.013	2.538
	85.6984	69.3916	3.23859	-5.568	-0.097	2.659
	85.7663	72.3992	-0.869598	-5.443	-0.184	2.422
	85.8268	75.4356	-3.19419	-5.263	-0.228	2.346
	85.8497	78.4272	-1.995	-5.085	-0.27	1.592
	85.8975	81.3716	3.35958	-4.763	-0.304	1.71
	85.9155	84.3902	-0.356482	-4.373	-0.315	1.618
	85.9887	87.4374	-1.0275	-4.042	-0.306	1.53
	85.9935	90.3744	5.67802	-3.682	-0.315	1.549
	86.0675	93.4396	-1.66753	-3.28	-0.311	1.429
	86.1062	96.3729	2.70171	-2.846	-0.302	1.392
	86.148	99.3407	13.8287	-2.406	-0.26	1.284
	86.1548	102.341	7.29721	-1.93	-0.191	1.075
	86.2563	105.424	2.90558	-1.463	-0.103	0.935
	87.1952	10.7273	-4.22397	-1.016	-0.045	0.49
	87.2195	13.7424	-4.98375	-0.568	-0.037	0.406
	87.2976	16.7513	-5.67358	-0.261	-0.001	0.322
	87.357	19.7708	-0.971011	0	0	0.284
	87.4478	22.7502	-2.32796	0	0	-0.091
	87.4975	25.7464	-3.32999	-0.002	-0.078	0.026
	87.5726	28.7327	-2.39258	-0.202	-0.066	0.188
	87.6221	31.7379	-4.44097	-0.436	-0.093	0.381
	87.699	34.7668	-3.30868	-0.752	-0.157	0.517
	87.7549	37.7533	-1.93266	-1.106	-0.216	0.465
	87.8102	40.7412	-2.21913	-1.499	-0.262	0.489
	87.8526	43.7384	1.62397	-1.816	-0.275	0.503
	87.8904	46.7276	3.47734	-2.181	-0.332	0.559
	87.9771	49.7747	-3.56142	-2.473	-0.315	1.008
	88.0304	52.7859	-4.10216	-2.788	-0.358	0.771
	88.0687	55.7615	-0.955404	-3.085	-0.353	1.204
	88.1574	58.7882	-3.40628	-3.257	-0.361	1.443
	88.1754	61.7481	1.81601	-3.533	-0.305	1.322
	88.2218	64.7416	2.97897	-3.76	-0.288	1.438
	88.2886	67.7635	-3.09328	-3.96	-0.254	1.472
	88.3289	70.7209	4.10468	-4.077	-0.229	1.608
	88.3868	73.7192	3.18398	-4.115	-0.155	1.688
	88.4584	76.7678	-3.92473	-4.126	-0.077	1.58
	88.4976	79.7249	2.73213	-3.971	-0.039	1.646
	88.5459	82.6878	3.94386	-3.775	-0.018	1.667
	88.5931	85.7061	3.22604	-3.544	-0.013	1.662
	88.6304	88.7227	2.95694	-3.181	0.001	1.541
	88.6918	91.7352	-2.26103	-2.914	-0.009	1.576
	88.7558	94.6942	4.34601	-2.849	0.061	1.606
	88.7999	97.7214	8.68607	-2.708	0.076	1.477
	88.8138	100.752	3.59596	-2.429	0.141	1.33
	88.9204	103.803	1.15239	-2.009	0.154	1.12
	88.9264	106.886	6.95393	-1.587	0.142	1.105
	89.7654	9.20476	-4.54938	-1.084	0.071	1.064
	89.8965	12.2224	-3.49601	-0.612	0.031	1.019
	89.9498	15.2952	-4.93587	-0.194	0.018	0.982
	90.0019	18.2924	-2.62505	0	0	0.885
	90.0701	21.3411	-4.0222	0	0	0.255
	90.1239	24.345	-3.27804	0.101	-0.029	0.663
	90.1892	27.3518	-3.1586	-0.067	0.051	0.146
	90.2368	30.3432	-4.66204	-0.333	0.068	0.448
	90.2963	33.3776	-3.15316	-0.705	0.124	0.762
	90.369	36.3646	-1.08068	-1.039	0.162	0.817
	90.4078	39.3728	-3.37075	-1.32	0.155	0.912
	90.4564	42.343	-1.01862	-1.572	0.148	0.899
	90.5036	45.3283	0.0411718	-1.854	0.161	0.826
	90.558	48.3469	-2.37067	-1.95	0.131	0.816
	90.6088	51.3306	0.883736	-2.118	0.14	0.76
	90.6634	54.3464	0.322217	-2.309	0.12	0.847
	90.7175	57.3774	-2.99269	-2.579	0.117	0.755
	90.7683	60.3882	-7.25749	-2.76	0.083	1.264
	90.8259	63.3432	-2.398	-2.869	0.067	0.746
	90.8767	66.3376	-2.09179	-2.92	0.003	1.158
	90.9065	69.3084	3.45454	-2.946	-0.011	0.831
	90.9475	72.3031	5.32955	-2.872	-0.03	0.647
	91.0082	75.309	1.01342	-2.77	-0.056	0.79
	91.0527	78.3143	1.92802	-2.591	-0.075	0.768
	91.0937	81.3283	-0.630561	-2.394	-0.105	0.688
	91.1414	84.2947	5.4565	-2.249	-0.144	0.77
	91.1992	87.311	-2.30641	-2.028	-0.137	0.748
	91.2425	90.2568	6.43413	-1.82	-0.093	0.527
	91.3037	93.3028	0.972686	-1.609	-0.098	0.507
	91.3924	96.2847	-1.85696	-1.378	-0.097	0.343
	91.418	99.2723	8.25468	-1.143	-0.092	0.202
	91.4791	102.295	-3.06026	-0.873	-0.071	0.057
	91.5309	105.351	-4.09688	-0.621	-0.02	-0.092
	92.4157	10.588	-4.08967	-0.388	0.019	-0.337
	92.4754	13.61	-3.81956	-0.156	0.031	0.025
	92.5353	16.5793	2.97808	-0.01	0.048	-0.506
	92.5956	19.6049	-3.40165	0	0	-0.457
	92.6649	22.6388	-4.63532	0	0	-0.454
	92.7299	25.6222	-3.07382	0.108	-0.049	0.191
	92.8033	28.6022	-3.84533	0.055	-0.03	-0.605
	92.8722	31.5654	0.374575	-0.06	-0.061	-0.478
	92.9346	34.5892	-0.878896	-0.223	-0.095	-0.599
	92.9994	37.6311	-6.07065	-0.37	-0.166	-0.445
	93.0775	40.5893	1.39285	-0.568	-0.209	-0.198
	93.1075	43.5876	2.58886	-0.763	-0.244	0.052
	93.1618	46.6209	-1.14562	-0.95	-0.265	0.163
	93.2204	49.6034	-0.881978	-1.13	-0.266	0.227
	93.275	52.6258	-3.17032	-1.264	-0.281	0.376
	93.335	55.6107	-0.997434	-1.422	-0.276	0.343
	93.388	58.6166	-2.91303	-1.588	-0.267	0.384
	93.428	61.5922	1.22275	-1.723	-0.251	0.495
	93.4924	64.575	1.99019	-1.822	-0.245	0.552
	93.5371	67.6214	-2.07426	-1.926	-0.226	0.447
	93.5806	70.5823	4.22648	-1.98	-0.216	0.55
	93.6565	73.62	-2.40012	-1.988	-0.187	0.526
	93.6838	76.6135	-2.79488	-1.953	-0.176	0.424
	93.7209	79.5946	-1.18872	-1.916	-0.153	0.325
	93.7851	82.5988	-1.58243	-1.791	-0.137	0.451
	93.8443	85.5489	7.7568	-1.638	-0.141	0.572
	93.8974	88.6209	-0.526345	-1.44	-0.129	0.551
	93.962	91.5549	2.44882	-1.333	-0.151	0.547
	94.0155	94.5791	5.57986	-1.2	-0.147	0.612
	94.1076	97.6407	-2.9195	-1.068	-0.149	0.544
	94.1005	106.706	10.0728	-0.879	-0.158	0.364
	94.1302	100.623	5.22832	-0.735	-0.095	0.193
	94.1702	103.726	2.48893	-0.517	-0.07	0.148
	95.0319	9.09907	-4.54569	-0.277	-0.089	-0.016
	95.1387	12.1041	-3.80417	-0.078	-0.082	-0.006
	95.185	15.0861	2.5511	0.023	-0.038	0.004
	95.242	18.1614	-3.12906	0	0	0.054
	95.2917	21.1793	0.551288	0	0	-0.094
	95.3539	24.1698	-1.31031	0.177	-0.011	-0.054
	95.4226	27.2332	-6.03868	0.154	-0.054	0.009
	95.4728	30.1975	-0.773685	0.04	-0.002	-0.026
	95.5459	33.2029	-4.65479	-0.121	-0.015	-0.045
	95.5996	36.1251	3.91741	-0.282	-0.003	-0.063
	95.6509	39.2063	-3.96213	-0.414	0.011	-0.104
	95.7048	42.1564	-13.7205	-0.562	-0.008	-0.149
	95.7527	45.1706	-1.76553	-0.674	-0.038	-0.016
	95.8089	48.1431	-2.78893	-0.772	-0.059	0.075
	95.8331	51.1171	4.8441	-0.89	-0.031	0.02
	95.9084	54.1888	-4.54095	-1.013	-0.048	0.052
	95.9726	57.1232	3.11419	-1.149	-0.047	-0.081
	96.0213	60.1225	-0.652815	-1.221	-0.053	-0.207
	96.0911	63.1448	-4.90519	-1.301	-0.074	-0.15
	96.13	66.0715	6.43453	-1.324	-0.07	-0.091
	96.17	69.0682	4.73733	-1.334	-0.115	0.2
	96.2317	72.111	1.1272	-1.31	-0.151	0.42
	96.2583	75.0683	5.99216	-1.277	-0.147	-0.134
	96.3171	78.09	4.08048	-1.18	-0.174	0.088
	96.3505	81.1103	-0.619206	-1.111	-0.186	0.122
	96.4009	84.115	-0.498039	-1.035	-0.153	-0.239
	96.463	87.1009	-1.76796	-0.934	-0.157	-0.44
	96.4952	90.0738	1.38576	-0.811	-0.158	-0.421
	96.5608	93.1161	-1.84968	-0.691	-0.157	-0.296
	96.6146	96.1169	-4.08232	-0.549	-0.192	0.252
	96.6309	99.0659	8.76787	-0.407	-0.117	-0.346
	96.6828	102.136	-2.79232	-0.286	-0.109	-0.556
	96.7562	105.112	10.878	-0.185	-0.081	-0.516
	97.5262	10.5797	-4.23816	-0.067	-0.075	-0.519
	97.6314	13.6378	-3.46261	-0.009	-0.106	-0.145
	97.6939	16.6149	-2.80682	0.034	-0.02	-0.565
	97.7513	19.601	-3.05178	0	0	-0.561
	97.804	22.5688	-0.341266	0	0	-0.561
	97.8836	25.627	-3.58184	0.122	-0.053	-0.75
	97.9774	28.6042	-4.14674	0.146	-0.108	-0.745
	98.0474	31.6223	-4.48014	0.083	-0.156	-0.648
	98.074	34.5524	3.71633	0.01	-0.198	-0.585
	98.1566	37.6127	-6.70995	-0.053	-0.206	-0.561
	98.2248	40.6048	-2.5273	-0.142	-0.25	-0.307
	98.2666	43.6031	-2.97368	-0.267	-0.243	-0.316
	98.3257	46.5919	-3.8968	-0.351	-0.241	-0.281
	98.3651	49.5521	4.02452	-0.443	-0.229	-0.358
	98.4424	52.5943	-6.11808	-0.557	-0.263	-0.005
	98.5099	55.5646	-3.45665	-0.647	-0.241	-0.217
	98.5674	58.5488	0.707826	-0.688	-0.23	-0.238
	98.6312	61.5507	-6.01345	-0.769	-0.197	-0.373
	98.6895	64.5274	-1.09965	-0.821	-0.19	-0.202
	98.7261	67.4995	-1.07562	-0.887	-0.173	-0.264
	98.7913	70.5017	-1.69834	-0.893	-0.148	-0.285
	98.8219	73.4734	1.70942	-0.884	-0.144	-0.18
	98.8854	76.5078	-4.54846	-0.874	-0.131	-0.248
	98.9379	79.445	8.32214	-0.85	-0.153	0.042
	98.9897	82.4605	-1.06776	-0.802	-0.113	-0.211
	99.0401	85.4624	-3.71815	-0.736	-0.107	-0.15
	99.1183	88.4629	-4.05743	-0.636	-0.115	-0.107
	99.1868	91.4758	-4.11921	-0.595	-0.103	-0.125
	99.2134	94.4098	5.54388	-0.518	-0.126	-0.146
	99.2947	97.4945	-3.80983	-0.434	-0.137	-0.136
	99.354	100.494	1.19863	-0.343	-0.127	-0.134
	99.3945	103.549	4.45524	-0.277	-0.106	-0.079
	99.3549	106.563	5.81689	-0.196	-0.083	-0.133
	100.149	9.11165	-4.6202	-0.09	-0.084	-0.136
	100.27	12.0999	-4.95583	-0.025	-0.068	-0.139
	100.349	15.1307	-2.23401	0.014	-0.011	-0.185
	100.427	18.1665	-3.42774	0	0	-0.184
	100.484	21.1601	0.393408	0	0	-0.201
	100.543	24.2167	-4.18007	0.11	-0.014	-0.305
	100.592	27.2184	-4.59176	0.094	0.001	-0.287
	100.641	30.1839	-0.923056	0.065	-0.002	-0.255
	100.703	33.1751	2.13486	0.015	-0.021	-0.258
	100.754	36.1619	-1.98952	-0.033	0.023	-0.268
	100.8	39.1685	-0.127383	-0.117	-0.012	-0.225
	100.857	42.1385	1.70462	-0.165	-0.063	-0.137
	100.903	45.1516	1.20532	-0.214	-0.037	-0.052
	100.931	48.1465	-1.24958	-0.267	-0.025	-0.457
	101.009	51.1652	-2.37116	-0.308	-0.017	-0.146
	101.074	54.1955	-2.96405	-0.362	-0.066	-0.547
	101.123	57.1475	-0.715034	-0.414	-0.007	-0.278
	101.163	60.1358	1.2158	-0.478	-0.026	-0.277
	101.226	63.1539	-5.80426	-0.508	-0.037	-0.245
	101.245	66.0878	6.36668	-0.494	0.001	-0.263
	101.295	69.0845	4.67951	-0.507	-0.039	-0.285
	101.371	72.1015	1.52388	-0.537	-0.031	-0.379
	101.422	75.109	0.52739	-0.528	-0.036	-0.301
	101.458	78.1721	-2.48452	-0.495	-0.053	-0.275
	101.471	81.1374	2.77239	-0.46	-0.042	-0.479
	101.519	84.1301	5.09204	-0.417	-0.05	-0.48
	101.587	87.1133	2.98086	-0.348	-0.056	-0.533
	101.626	90.1122	5.04011	-0.308	-0.012	-0.468
	101.695	93.1684	-2.38665	-0.278	0.002	-0.507
	101.746	96.0951	9.34403	-0.196	0.014	-0.551
	101.807	99.1421	-4.83962	-0.146	-0.015	-0.442
	101.851	102.179	-6.23694	-0.099	0.003	-0.549
	101.863	105.119	5.11478	-0.063	0.009	-0.539
	102.737	10.5837	-1.80068	-0.019	0.024	-0.549
	102.801	13.6008	-3.9641	0.001	0.022	-0.664
	102.872	16.6225	-5.63849	0.008	0.045	-0.683
	102.93	19.5554	-1.05122	0	0	-0.493
	103.004	22.5827	-3.01712	0	0	-0.678
	103.081	25.6093	-2.74121	0.114	-0.019	-0.568
	103.101	28.52	5.11872	0.143	-0.053	-0.722
	103.21	31.5953	-5.29614	0.1	-0.116	-0.297
	103.247	34.5758	-1.66578	0.104	-0.176	-0.579
	103.305	37.4903	4.92368	0.02	-0.16	-0.53
	103.366	40.5871	-4.39684	0.011	-0.166	-0.427
	103.405	43.51	5.91011	-0.043	-0.188	-0.32
	103.462	46.5169	3.30163	-0.073	-0.158	-0.398
	103.533	49.5334	1.77011	-0.081	-0.17	-0.306
	103.583	52.5607	-4.7536	-0.114	-0.175	-0.513
	103.647	55.5592	-2.34336	-0.092	-0.197	-0.185
	103.745	58.5255	-2.86486	-0.163	-0.168	-0.488
	103.788	61.496	-1.33907	-0.194	-0.132	-0.468
	103.842	64.4918	-0.530215	-0.209	-0.14	-0.504
	103.9	67.5106	-2.17449	-0.216	-0.154	-0.532
	103.943	70.4539	-1.29969	-0.229	-0.128	-0.37
	104.037	73.4674	-3.02803	-0.238	-0.104	-0.381
	104.036	76.4278	2.89577	-0.265	-0.137	-0.733
	104.092	79.4379	4.60095	-0.219	-0.114	-0.273
	104.136	82.4414	4.22701	-0.216	-0.118	-0.319
	104.19	85.4386	4.97106	-0.199	-0.1	-0.374
	104.243	88.4591	5.79987	-0.184	-0.112	-0.194
	104.29	91.4835	-4.16593	-0.169	-0.123	-0.372
	104.437	97.4736	1.63936	-0.176	-0.112	-0.482
	104.513	100.485	8.4444	-0.146	-0.14	-0.258
	104.532	94.2673	5.56727	-0.142	-0.147	-0.268
	104.539	103.558	-0.0735041	-0.1	-0.119	-0.096
	104.551	106.544	-5.59771	-0.104	-0.087	-0.429
	105.323	9.09912	-3.95091	-0.093	-0.09	-0.361
	105.437	12.0915	-5.51232	-0.054	-0.042	-0.4
	105.52	15.117	-2.95319	-0.039	-0.037	-0.182
	105.587	18.1786	-2.41926	0	0	-1.109
	105.646	21.154	-3.04064	0	0	-1.102
	105.711	24.1902	-3.67569	0	0	-0.517
	105.768	27.1702	-4.29588	0	0	-0.192
	105.831	30.2002	-4.91887	0	0	-0.31
	105.851	33.1946	-4.40187	0	0	-0.329
	105.903	36.1528	-3.94732	0	0	-0.528
	105.949	39.1825	-3.47059	0	0	-0.195
	106	42.1735	-3.00757	0	0	-0.498
	106.034	45.1135	-3.23031	0	0	-0.462
	106.088	48.1463	-2.06492	0	0	-0.398
	106.138	51.1709	-1.59507	0	0	-0.444
	106.213	54.1615	-1.16315	0	0	-0.421
	106.254	57.0826	-0.699092	0	0	-0.411
	106.324	60.1406	-0.245064	0	0	-0.374
	106.359	63.0771	0.22898	0	0	-0.399
	106.397	66.0619	0.705883	0	0	-0.358
	106.456	69.0826	1.16784	0	0	-0.45
	106.468	72.0991	1.47021	0	0	-0.414
	106.56	75.0633	2.09665	0	0	-0.545
	106.579	78.0742	2.58899	0	0	-0.407
	106.652	81.0969	3.0439	0	0	-0.508
	106.693	84.1325	3.52353	0	0	-0.524
	106.742	87.0898	3.98422	0	0	-0.41
	106.774	90.1235	4.46567	0	0	-0.432
	106.745	93.1836	9.46906	0	0	-0.509
	106.908	96.0246	5.39945	0	0	-0.656
	106.942	99.038	7.81761	0	0	-0.695
	106.963	102.033	6.76727	0	0	-0.627
	107.008	105.047	5.72399	0	0	-0.67
	22.0828	15.961	-5.26851	0	0	-0.453
	14.2395	23.289	-4.16877	0	0	-0.706
	11.4945	25.0637	-5.43713	0	0	-0.719
	21.7035	12.6405	-3.54658	0	0	-0.589

## Sheet: Figure 2f
Figure 2f
	Ur (µm)	U_z (µm)	r-R (µm)
	0.356279	-0.229	-50.9458
	0.360675	0.236	-50.9007
	0.402469	-0.214	-50.8625
	0.31843	-0.144	-50.8206
	0.390298	0.072	-50.7599
	0.38756	0.219	-50.5709
	0.370641	-0.198	-50.5618
	0.331756	0.354	-50.314
	0.461573	-0.131	-50.2288
	0.285143	0.005	-49.9999
	0.453872	-0.344	-49.8916
	0.217665	-0.378	-49.6334
	0.222252	-0.221	-49.1135
	0.294105	-0.21	-48.4452
	0.567751	0.062	-48.2816
	0.622482	-0.2	-48.2344
	0.553359	0.343	-48.2093
	0.620102	-0.035	-48.1665
	0.542807	-0.147	-48.0537
	0.628465	0.112	-48.0111
	0.500842	0.027	-47.849
	0.651515	0.093	-47.765
	0.313825	-0.111	-47.75
	0.510214	0.145	-47.5139
	0.701884	0.052	-47.4151
	0.0973151	-0.014	-47.2166
	0.447652	-0.037	-47.1741
	0.718265	0.11	-47.0255
	0.399398	-0.243	-46.7408
	0.697627	0.051	-46.5965
	0.358319	-0.222	-46.2189
	0.719585	0.14	-46.0507
	0.28262	-0.184	-45.6519
	0.792841	-0.092	-45.6317
	0.785242	-0.162	-45.6126
	0.764422	-0.007	-45.6086
	0.620291	0.126	-45.5496
	0.734372	-0.109	-45.51
	0.802942	-0.181	-45.4921
	0.681011	-0.194	-45.3545
	0.844716	-0.201	-45.2708
	0.690193	-0.125	-45.057
	0.207049	-0.145	-45.0045
	0.865394	-0.094	-44.9963
	0.690983	0.281	-44.8031
	0.647571	-0.053	-44.733
	0.832698	-0.08	-44.7005
	0.565915	-0.247	-44.3674
	0.833078	0.158	-44.2966
	0.151275	-0.106	-44.2601
	0.682359	0.169	-44.061
	0.486021	-0.228	-43.9202
	0.83414	0.11	-43.8187
	0.514114	-0.202	-43.2826
	0.637381	0.179	-43.2805
	0.888519	0.093	-43.2119
	0.939305	-0.266	-43.0319
	0.997572	-0.254	-42.9898
	0.951777	-0.277	-42.9268
	1.03339	0.297	-42.8937
	0.912522	-0.226	-42.7947
	1.03301	-0.201	-42.7583
	0.396729	-0.165	-42.7079
	0.832413	0.074	-42.641
	0.85247	-0.175	-42.6051
	1.04224	-0.234	-42.5384
	0.601483	0.104	-42.4193
	0.824894	-0.211	-42.303
	1.1353	-0.221	-42.1612
	0.219048	-0.126	-42.1119
	0.80321	0.306	-41.969
	0.780238	-0.247	-41.9386
	1.09932	-0.203	-41.8401
	0.718617	-0.235	-41.5091
	0.597689	0.188	-41.4523
	1.13469	0.034	-41.3734
	0.768738	0.281	-41.2275
	0.60627	-0.216	-41.0471
	1.07483	0.22	-40.9293
	0.497097	0.264	-40.5068
	0.508485	-0.183	-40.4876
	0.757562	0.25	-40.3876
	1.19518	-0.278	-40.3609
	1.14151	-0.245	-40.3571
	1.18856	-0.325	-40.349
	1.10701	0.19	-40.3183
	1.15623	-0.195	-40.2089
	1.2545	-0.016	-40.1896
	1.07303	-0.152	-40.0806
	1.22139	0.035	-40.0547
	0.39833	-0.149	-39.8542
	1.04402	-0.184	-39.8195
	1.28034	-0.28	-39.7554
	1.0521	0.16	-39.7214
	0.995465	-0.179	-39.4966
	0.727326	0.099	-39.4929
	0.431192	0.164	-39.4503
	1.31152	-0.268	-39.4121
	0.197413	-0.11	-39.2259
	0.916261	-0.241	-39.1234
	0.982471	0.186	-39.0639
	1.29183	0.104	-39.0456
	0.80756	-0.227	-38.6964
	1.26867	0.151	-38.6119
	0.68705	0.101	-38.5315
	0.398558	-0.273	-38.2848
	0.964556	0.199	-38.2802
	0.749249	-0.194	-38.1342
	1.24333	0.224	-38.1063
	1.37866	0.32	-37.7494
	1.38798	-0.183	-37.7185
	1.30126	-0.303	-37.7089
	1.40635	-0.27	-37.669
	0.574733	-0.162	-37.6017
	0.565022	0.208	-37.5749
	1.29143	-0.118	-37.546
	1.42392	0.074	-37.5253
	1.22993	0.168	-37.5168
	0.931928	-0.003	-37.4359
	1.23482	-0.174	-37.3514
	1.42724	-0.312	-37.3239
	0.273191	0.009	-37.1352
	1.19592	-0.19	-37.0601
	1.48409	-0.316	-36.9975
	0.439148	-0.131	-36.9401
	1.22514	0.136	-36.8439
	1.14803	-0.132	-36.6958
	1.45884	-0.187	-36.682
	0.498066	0.216	-36.4852
	0.946509	-0.046	-36.4671
	1.02585	-0.229	-36.3228
	1.47176	-0.28	-36.2578
	1.24492	0.158	-36.0731
	0.93383	-0.21	-35.8347
	1.42567	0.253	-35.8204
	0.848909	0.058	-35.5323
	0.367367	-0.003	-35.3779
	1.1626	-0.064	-35.3285
	0.806746	-0.174	-35.2934
	1.42688	-0.166	-35.2739
	1.46793	0.166	-35.2236
	1.47772	-0.39	-35.2094
	1.43739	0.285	-35.2039
	1.40479	-0.023	-35.1019
	1.56749	-0.391	-35.0342
	1.35632	-0.15	-34.9397
	1.54144	0.02	-34.9029
	0.598233	-0.143	-34.7438
	1.53354	-0.104	-34.6831
	1.32404	-0.202	-34.6825
	1.43346	0.114	-34.6319
	0.680796	0.167	-34.5882
	1.07036	-0.215	-34.5169
	1.2264	-0.271	-34.411
	1.54347	0.132	-34.3765
	1.12154	-0.067	-34.0635
	1.40067	0.117	-33.9636
	1.62614	-0.226	-33.9267
	0.950444	-0.102	-33.6539
	1.01558	-0.221	-33.6314
	0.55115	0.162	-33.5239
	1.60656	-0.283	-33.5091
	1.39416	-0.099	-33.1957
	0.865801	-0.19	-33.156
	1.60887	0.012	-33.0014
	1.58525	-0.074	-32.6736
	0.881037	0.004	-32.6598
	1.65718	-0.062	-32.6248
	0.697817	-0.154	-32.6084
	1.61129	-0.196	-32.5518
	1.68816	-0.184	-32.5463
	1.53156	0.088	-32.5014
	0.369637	0.284	-32.4258
	1.56968	-0.234	-32.4228
	1.32092	-0.345	-32.4166
	1.70528	-0.298	-32.4113
	1.50621	-0.145	-32.2392
	1.73592	0.104	-32.1935
	0.500402	-0.13	-31.9973
	1.43355	-0.262	-31.9862
	1.75515	0.114	-31.9182
	1.47727	0.025	-31.9063
	1.32162	-0.038	-31.6904
	0.725436	0.109	-31.6683
	1.16186	-0.173	-31.6456
	1.8134	-0.373	-31.5366
	1.2093	-0.032	-31.3103
	1.78244	-0.33	-31.1761
	1.49495	0.099	-31.1659
	1.10332	-0.112	-30.8369
	1.74925	-0.275	-30.7505
	1.09948	0.014	-30.6968
	0.557453	0.212	-30.6044
	1.48881	0.119	-30.3749
	0.948459	-0.248	-30.3218
	1.74726	0.026	-30.224
	1.76228	-0.204	-30.0991
	1.74272	-0.234	-30.0612
	1.7983	-0.192	-30.0513
	1.79383	-0.234	-29.9747
	1.72292	-0.296	-29.9512
	1.59788	-0.032	-29.872
	0.713757	-0.134	-29.7931
	0.912348	0.179	-29.7882
	1.83728	0.19	-29.7823
	1.71803	0.024	-29.6562
	1.55962	-0.212	-29.6288
	1.36435	0.138	-29.6241
	1.86625	-0.29	-29.5376
	1.49462	0.164	-29.3323
	1.87799	-0.251	-29.2438
	1.39024	-0.158	-28.9917
	1.74802	-0.139	-28.9568
	1.90497	-0.22	-28.8698
	1.24526	0.136	-28.7873
	0.811993	0.224	-28.7056
	1.21492	-0.17	-28.6369
	1.85494	0.072	-28.5065
	1.70977	0.093	-28.2528
	1.02824	-0.082	-28.2017
	1.87722	-0.093	-28.0041
	1.12252	0.167	-27.8699
	0.862588	-0.145	-27.6533
	1.80964	-0.172	-27.6198
	1.5788	0.119	-27.5664
	1.88898	-0.257	-27.5609
	1.81126	-0.292	-27.5277
	1.85667	0.264	-27.478
	1.7169	-0.209	-27.4605
	1.94433	-0.279	-27.4591
	1.95449	-0.298	-27.3356
	1.7127	-0.225	-27.2292
	1.93511	0.104	-27.177
	1.58976	-0.102	-27.0384
	1.80814	-0.012	-26.9113
	1.98193	-0.236	-26.8882
	0.980665	0.201	-26.8838
	1.50213	-0.248	-26.7319
	1.52557	0.159	-26.7217
	1.98464	-0.287	-26.5796
	1.41745	-0.095	-26.3374
	1.78685	-0.28	-26.2459
	2.0271	-0.272	-26.1679
	1.22047	-0.115	-25.9652
	0.70512	0.382	-25.9403
	1.39841	0.067	-25.8684
	2.00156	-0.34	-25.76
	1.7624	0.082	-25.5115
	1.04224	-0.056	-25.4807
	1.94891	0.257	-25.316
	1.97595	-0.14	-25.0613
	1.94636	-0.172	-25.0404
	1.86828	-0.108	-24.9992
	1.20965	0.188	-24.989
	2.0465	-0.306	-24.9755
	1.99796	-0.203	-24.9441
	0.838627	-0.039	-24.9238
	1.8415	-0.26	-24.8349
	1.64092	0.229	-24.7966
	1.94517	-0.016	-24.7562
	2.06969	-0.421	-24.7302
	1.79242	-0.1	-24.6202
	2.01453	0.267	-24.58
	1.70058	-0.217	-24.3686
	2.02394	-0.197	-24.3043
	1.91328	-0.285	-24.1582
	0.995816	0.23	-24.042
	1.60509	-0.151	-24.0395
	2.01073	0.013	-23.99
	1.57886	0.176	-23.9408
	1.45425	-0.152	-23.6778
	2.0465	-0.331	-23.5657
	1.84753	0.095	-23.5234
	1.23031	-0.051	-23.296
	2.0096	-0.248	-23.1525
	1.38396	-0.014	-23.1328
	1.00055	-0.056	-22.8215
	1.80205	0.148	-22.7953
	2.01443	0.219	-22.6003
	2.05023	0.25	-22.5999
	2.03736	0.063	-22.591
	2.01026	0.05	-22.5685
	1.97045	0.393	-22.567
	2.05054	0.002	-22.4172
	1.99041	-0.118	-22.4024
	1.91711	-0.182	-22.2602
	1.19318	0.147	-22.227
	2.07464	-0.266	-22.222
	1.81278	-0.186	-22.0746
	2.01406	-0.008	-22.0605
	2.05022	0.122	-22.0166
	1.7591	0.145	-21.9872
	1.72652	-0.075	-21.7926
	2.06856	-0.248	-21.7101
	1.60479	-0.097	-21.4613
	1.97217	0.033	-21.4611
	2.08457	-0.152	-21.348
	1.56477	0.198	-21.2467
	1.45707	-0.117	-21.0654
	2.04965	0.095	-20.9781
	1.86157	0.167	-20.8622
	1.23902	-0.074	-20.6424
	2.10535	0.177	-20.4597
	1.43312	0.097	-20.3539
	1.99809	0.313	-20.225
	1.98773	0.461	-20.1979
	0.992034	-0.067	-20.1416
	2.06389	0.264	-20.1364
	1.80678	0.238	-20.1337
	1.96156	0.45	-20.1232
	2.02107	0.407	-20.0972
	2.07639	0.25	-19.9663
	1.96744	-0.103	-19.9501
	2.0587	0.001	-19.9196
	1.88554	-0.165	-19.7964
	2.08794	0.083	-19.6938
	1.84767	0.02	-19.5234
	1.15392	0.14	-19.5109
	2.03591	0.22	-19.4937
	2.02396	0.012	-19.4353
	1.72482	0.114	-19.3542
	1.74934	0.153	-19.2319
	2.01835	0.282	-19.2042
	1.62381	0.01	-18.8808
	2.01704	0.266	-18.8439
	1.98106	0.208	-18.8305
	1.58084	0.251	-18.5506
	1.42241	-0.099	-18.5109
	2.02398	0.119	-18.4201
	1.90344	0.319	-18.1932
	1.23286	-0.081	-18.0244
	2.00755	0.302	-17.964
	1.99262	0.221	-17.8175
	2.03359	-0.139	-17.7767
	1.99147	-0.072	-17.7615
	2.00818	-0.16	-17.7431
	1.37217	0.197	-17.7166
	1.95663	-0.047	-17.6753
	1.98557	0.301	-17.6553
	1.80022	0.309	-17.5096
	1.94604	-0.054	-17.5025
	1.97695	0.392	-17.4981
	1.98453	0.29	-17.4586
	1.888	0.363	-17.3088
	1.96251	0.046	-17.2934
	1.82905	0.346	-17.043
	1.97631	0.175	-17.0084
	1.93895	0.222	-16.9179
	1.92224	0.344	-16.7395
	1.73139	0.374	-16.7341
	1.74331	0.31	-16.6998
	1.5752	0.069	-16.3959
	1.9222	0.219	-16.3654
	1.88856	0.33	-16.321
	1.36014	0.516	-16.0153
	1.51486	0.167	-15.9722
	1.91468	0.287	-15.9481
	1.89415	0.405	-15.6025
	1.84158	0.342	-15.5501
	1.82467	0.433	-15.5499
	1.86516	0.183	-15.5449
	1.89178	0.405	-15.4938
	1.85518	0.44	-15.462
	1.82718	0.436	-15.459
	1.84285	0.015	-15.3417
	1.82169	0.403	-15.3254
	1.27726	0.287	-15.1543
	1.85231	0.447	-15.1376
	1.82544	0.363	-15.1321
	1.75044	0.421	-14.9628
	1.77689	0.589	-14.9523
	1.94922	0.382	-14.9074
	1.8161	0.436	-14.9019
	1.72533	0.514	-14.6701
	1.78641	0.468	-14.6443
	1.58056	0.625	-14.4006
	1.90537	0.415	-14.368
	1.76328	0.405	-14.3327
	1.64253	0.359	-14.2065
	1.41407	0.559	-14.061
	1.77205	0.529	-13.9413
	1.85075	0.426	-13.783
	1.23974	0.524	-13.623
	1.77098	0.439	-13.5132
	1.44742	0.427	-13.4456
	1.62267	0.764	-13.3803
	1.63671	0.488	-13.3473
	1.66683	0.466	-13.3043
	1.62668	0.564	-13.2894
	1.6006	0.626	-13.199
	1.69164	0.515	-13.1946
	1.7875	0.443	-13.1445
	1.70123	0.661	-13.0452
	1.60181	0.487	-13.0338
	1.77559	0.41	-13.0327
	1.68214	0.7	-12.8654
	1.58609	0.531	-12.8394
	1.62872	0.654	-12.6572
	1.56589	0.538	-12.6036
	1.75349	0.48	-12.5315
	1.70134	0.366	-12.4602
	1.55131	0.741	-12.402
	1.53604	0.548	-12.3328
	1.45919	0.774	-12.0799
	1.70091	0.586	-12.0122
	1.51852	0.54	-12.0069
	1.5107	0.779	-11.8004
	1.33296	0.762	-11.6985
	1.51837	0.45	-11.6208
	1.66515	0.505	-11.4257
	1.28948	0.864	-11.2946
	1.2509	0.711	-11.2808
	1.34727	0.64	-11.2434
	1.50377	0.694	-11.2073
	1.3546	0.7	-11.1958
	1.24059	0.792	-11.1941
	1.35812	0.781	-11.1031
	1.23624	0.678	-11.0558
	1.38122	1.011	-10.9409
	1.22426	0.583	-10.883
	1.64019	0.373	-10.7709
	1.36565	0.807	-10.7625
	1.51909	0.504	-10.7233
	1.20281	0.64	-10.6766
	1.35109	0.861	-10.5244
	1.18816	0.596	-10.4217
	1.28849	0.876	-10.2667
	1.46978	0.857	-10.2619
	1.50597	0.801	-10.1613
	1.18613	0.526	-10.1141
	1.22506	0.912	-9.93105
	1.11765	1.068	-9.83408
	1.40552	1.043	-9.77537
	1.05825	0.899	-9.60231
	1.24776	1.16	-9.59682
	1.12918	0.599	-9.43677
	0.879901	1.281	-9.29691
	0.849459	0.855	-9.28639
	0.819561	0.795	-9.23361
	0.943219	0.741	-9.2328
	0.963072	0.831	-9.17032
	0.762073	1.188	-9.16785
	1.45482	0.439	-9.13258
	1.01465	0.823	-9.03227
	1.11965	0.653	-9.02377
	0.769398	0.791	-8.99687
	0.988872	1.337	-8.92764
	0.682875	1.258	-8.87964
	1.00594	0.997	-8.73265
	1.05849	1.154	-8.62946
	1.32443	1.123	-8.62034
	0.728052	0.672	-8.59185
	1.02039	0.966	-8.48753
	0.636567	1.257	-8.40327
	0.982891	1.092	-8.23268
	1.06488	1.216	-8.13521
	0.616763	1.192	-8.10708
	1.19943	1.188	-8.04603
	0.969625	1.043	-7.87904
	0.587049	1.354	-7.78621
	0.997738	1.276	-7.6837
	0.288086	1.349	-7.44015
	0.583714	1.338	-7.408
	0.267712	1.291	-7.38921
	0.376609	1.388	-7.38617
	0.400058	1.522	-7.36045
	0.206524	1.357	-7.34243
	0.467104	1.364	-7.2533
	0.209605	0.892	-7.19285
	0.514573	1.558	-7.1311
	1.00426	1.317	-7.12639
	0.107166	1.396	-7.11158
	0.54309	1.337	-7.03887
	0.0527361	1.444	-6.94724
	0.597344	1.45	-6.93673
	0.599797	1.667	-6.78517
	0.020031	1.422	-6.72542
	0.539876	1.33	-6.60663
	0.975588	1.347	-6.56978
	0.638484	1.533	-6.5548
	-0.0139717	1.386	-6.47076
	0.41128	1.811	-6.27891
	-0.0612161	1.449	-6.19846
	0.777404	1.044	-6.17465
	0.946089	1.305	-5.97198
	0.674028	1.684	-5.96818
	-0.105409	1.496	-5.89477
	0.53323	1.395	-5.68241
	-0.429626	1.636	-5.67732
	-0.348652	1.697	-5.66023
	-0.302906	1.718	-5.64556
	-0.46672	1.642	-5.61677
	-0.5828	1.864	-5.6006
	-0.241839	1.814	-5.58575
	-0.110148	1.471	-5.527
	-0.613114	1.679	-5.46514
	-0.146725	1.718	-5.46214
	-0.0791243	1.788	-5.33834
	-0.638236	1.529	-5.29126
	0.510579	1.487	-5.21737
	-0.01243	1.716	-5.19086
	-0.123421	1.509	-5.14694
	-0.726567	1.665	-5.14667
	0.0759126	1.787	-4.99825
	-0.746069	1.564	-4.90163
	0.44839	2.194	-4.77933
	0.16732	1.913	-4.77716
	-0.148897	1.55	-4.76394
	-0.800234	1.585	-4.66218
	0.261407	1.859	-4.52099
	-0.29193	2.381	-4.49213
	-0.872074	1.68	-4.41384
	-1.37194	2.479	-4.19533
	-1.43332	2.256	-4.16746
	-1.25119	1.796	-4.13491
	-0.922485	1.776	-4.12093
	-1.4685	1.912	-4.08257
	-1.16324	1.826	-4.08046
	-1.11748	1.908	-4.0434
	-0.214705	2.226	-4.00077
	-1.66503	2.382	-3.94523
	-1.47495	1.697	-3.93827
	-1.00192	1.92	-3.91678
	-0.999684	2.595	-3.88792
	-1.05049	2.228	-3.88716
	-1.6493	1.729	-3.71511
	-0.838291	2.352	-3.69039
	-1.78882	2.408	-3.61029
	-1.09578	2.48	-3.56017
	-0.177039	2.327	-3.55972
	-0.627158	1.962	-3.43996
	-1.87648	2.478	-3.42617
	-1.23595	2.68	-3.32552
	-0.477501	2.117	-3.25172
	-0.174047	2.962	-3.1763
	-1.92073	2.497	-3.1726
	-0.256772	2.284	-2.99223
	-1.20004	2.554	-2.92524
	-2.49649	2.798	-2.8818
	-2.54062	2.615	-2.84219
	-2.65108	2.719	-2.84197
	-2.38724	2.71	-2.83129
	-2.33425	2.774	-2.8171
	-1.86537	2.201	-2.79698
	-2.71182	2.659	-2.76414
	-2.14213	2.568	-2.73649
	-2.20011	3.476	-2.71714
	-2.20292	2.799	-2.70767
	-2.76298	2.613	-2.64705
	-2.87896	2.714	-2.56426
	-2.28355	2.883	-2.53065
	-1.13704	2.803	-2.52244
	-1.97768	2.836	-2.50652
	-2.91301	2.768	-2.37125
	-1.817	2.929	-2.36833
	-2.36266	3.206	-2.26028
	-1.1352	3.187	-2.2282
	-2.97484	2.758	-2.17917
	-1.57844	2.873	-2.17736
	-3.17778	2.981	-2.10276
	-2.42473	3.449	-1.98473
	-1.28811	2.942	-1.97788
	-3.26968	3.228	-1.89236
	-3.9647	3.662	-1.81617
	-3.73427	3.738	-1.77065
	-3.77599	3.596	-1.76641
	-4.01026	3.459	-1.75848
	-4.09894	3.548	-1.7189
	-3.75876	2.88	-1.68924
	-2.41276	3.426	-1.6633
	-4.18313	3.596	-1.64783
	-3.34001	2.7	-1.64394
	-3.48131	3.796	-1.59704
	-3.57527	3.448	-1.54763
	-3.44637	2.903	-1.52071
	-4.19235	3.627	-1.47297
	-4.40159	3.617	-1.47056
	-3.2472	3.82	-1.41991
	-3.75604	3.476	-1.39411
	-3.11028	3.794	-1.37615
	-2.33418	3.386	-1.33012
	-4.49741	2.827	-1.32741
	-4.69599	3.613	-1.26213
	-2.35272	4.229	-1.18955
	-4.8939	4.075	-1.17267
	-3.85054	3.51	-1.16238
	-5.77198	3.776	-1.15285
	-2.69034	3.813	-1.11476
	-5.53485	3.829	-1.10648
	-5.60231	3.755	-1.05937
	-5.45666	4.234	-0.97455
	-2.2619	4.268	-0.95185
	-5.88908	4.33	-0.911706
	-5.23952	4.412	-0.892376
	-7.26869	3.575	-0.88707
	-3.87796	3.507	-0.88675
	-6.16747	3.59	-0.821827
	-4.97588	4.64	-0.776508
	-7.96115	5.449	-0.760531
	-9.00732	4.378	-0.753851
	-5.12621	4.085	-0.752553
	-5.88977	3.993	-0.741209
	-5.43814	4.852	-0.723555
	-10.4263	3.583	-0.682491
	-10.3072	5.397	-0.673752
	-4.68086	4.651	-0.651877
	-7.68756	4.671	-0.646406
	-8.86272	4.351	-0.638301
	-7.61219	4.787	-0.632593
	-5.44933	5.229	-0.615971
	-7.70757	4.401	-0.595411
	-7.50853	4.883	-0.587118
	-10.657	4.059	-0.575305
	-7.88313	4.636	-0.573387
	-10.071	5.424	-0.559786
	-9.92795	4.904	-0.547503
	-10.2514	4.818	-0.539751
	-10.6127	5.442	-0.538449
	-9.28868	4.567	-0.516786
	-4.26169	4.609	-0.516135
	-7.36882	4.817	-0.515684
	-4.81096	5.243	-0.513193
	-3.90625	4.287	-0.489843
	-4.5036	4.842	-0.480333
	-7.91906	4.607	-0.477732
	-8.26109	4.696	-0.476354
	-6.28734	5.318	-0.469761
	-7.08388	5.516	-0.469026
	-8.06028	4.629	-0.460907
	-8.12702	4.432	-0.457851
	-8.93941	3.701	-0.453231
	-10.2564	5.289	-0.446692
	-9.83878	4.822	-0.436502
	-8.41783	4.605	-0.421593
	-7.10749	5.344	-0.406214
	-10.8495	5.416	-0.405853
	-6.49795	5.294	-0.405746
	-3.62435	5.13	-0.379824
	-9.82043	4.921	-0.367446
	-10.6028	5.213	-0.357386
	-11.0183	5.432	-0.349412
	-5.91056	4.586	-0.344444
	-8.31388	4.412	-0.337435
	-5.00187	4.528	-0.330322
	-9.87466	4.834	-0.305684
	-5.28652	4.868	-0.290177
	-6.20571	4.819	-0.28846
	-9.3713	4.492	-0.281995
	-6.2614	4.918	-0.273122
	-10.1824	5.359	-0.25282
	-7.27577	4.689	-0.249953
	-6.60009	5.591	-0.218995
	-7.57252	5.216	-0.218311
	-5.51406	5.235	-0.205851
	-6.92196	4.946	-0.168238
	-5.70405	5.319	-0.119542
	-5.74834	4.902	0.0523028
	-8.16824	4.62	1.10917
	-7.27898	5.261	1.19022
	-10.0053	4.451	1.19293
	-9.47887	4.57	1.44227
	-8.95005	4.42	1.46885
	-7.19942	4.712	1.91888
	-5.53546	4.251	3.05159
	-5.62795	4.787	3.23575
	-8.24563	4.05	3.25302
	-6.51315	4.352	4.22684
	-4.06859	3.819	4.38244
	-7.74985	3.582	4.82183
	-6.97013	3.626	4.84879
	-7.52188	3.572	4.91876
	-7.79568	3.545	4.93312
	-7.13561	3.374	5.02106
	-7.26274	3.64	5.07204
	-7.62373	3.563	5.28917
	-6.79291	3.608	5.3392
	-6.78178	3.597	5.4693
	-6.67472	3.527	5.51083
	-7.38168	3.514	5.7441
	-5.27935	3.469	5.75502
	-6.32769	3.693	5.75885
	-6.46787	3.434	6.03957
	-5.88241	3.608	6.15534
	-7.09235	3.443	6.27388
	-5.45191	3.314	6.52554
	-6.77473	3.358	6.8592
	-4.91445	2.998	6.97469
	-5.77543	3.16	7.08996
	-4.13111	3.329	7.15815
	-4.28626	2.866	7.47028
	-6.32642	3.288	7.60121
	-5.02513	2.525	8.20096
	-3.22147	3.239	8.33618
	-5.7812	2.472	8.46386
	-5.36477	2.653	9.21979
	-4.13616	2.441	9.44781
	-5.62876	2.544	9.46412
	-5.66338	2.538	9.57101
	-5.37273	2.589	9.60615
	-5.56714	2.659	9.83616
	-4.9834	2.722	9.90702
	-4.67974	2.429	10.1427
	-4.79407	2.475	10.1499
	-5.44451	2.422	10.1569
	-4.45811	2.325	10.3159
	-4.37428	2.525	10.3657
	-4.18349	2.277	10.5298
	-5.26546	2.346	10.5643
	-3.23262	2.251	10.7031
	-3.83724	1.995	10.8514
	-5.08871	1.592	10.998
	-4.25444	2.264	11.0653
	-3.41143	1.987	11.2475
	-4.7685	1.71	11.604
	-2.92559	1.924	11.6921
	-2.396	1.804	11.889
	-3.65593	2.127	12.0533
	-4.37896	1.618	12.3065
	-2.21122	1.993	12.3506
	-3.15879	1.468	12.9526
	-4.04588	1.53	12.9785
	-1.48698	1.847	13.0159
	-4.12671	1.58	13.6354
	-3.97105	1.646	13.6685
	-3.68707	1.549	13.7009
	-3.77434	1.667	13.7706
	-4.11787	1.688	13.7966
	-3.54195	1.662	13.9343
	-4.08331	1.608	14.0143
	-2.41092	1.47	14.116
	-3.17763	1.541	14.2528
	-3.96814	1.472	14.3431
	-3.2858	1.429	14.4889
	-2.90778	1.576	14.4977
	-2.84511	1.606	14.5514
	-2.70324	1.477	14.6978
	-3.77099	1.438	14.7853
	-2.42991	1.33	14.9854
	-1.79981	1.333	15.1649
	-3.54599	1.322	15.2866
	-2.85335	1.392	15.331
	-2.01256	1.12	15.4254
	-3.27694	1.443	15.862
	-1.59127	1.105	15.8818
	-2.40998	1.284	16.2056
	-3.10489	1.204	16.3698
	-1.08187	1.064	16.4527
	-2.81061	0.771	17.0284
	-1.92655	1.075	17.1468
	-2.86822	0.746	17.447
	-2.76045	1.264	17.4527
	-2.91901	1.158	17.5287
	-2.58092	0.755	17.5604
	-2.94401	0.831	17.6683
	-2.49182	1.008	17.7394
	-2.31186	0.847	17.7849
	-2.86915	0.647	17.9409
	-2.12243	0.76	17.9552
	-1.44814	0.935	18.1156
	-1.95439	0.816	18.1275
	-1.86097	0.826	18.2464
	-2.7669	0.79	18.2738
	-2.20562	0.559	18.4467
	-1.57893	0.899	18.574
	-2.58771	0.768	18.7175
	-1.32907	0.912	18.8898
	-0.996746	0.49	19.106
	-2.39221	0.688	19.211
	-1.05124	0.817	19.2606
	-1.83542	0.503	19.2664
	-2.25038	0.77	19.6822
	-0.715533	0.762	19.7268
	-1.52106	0.489	20.0627
	-2.0283	0.748	20.2666
	-0.339597	0.448	20.298
	-1.8138	0.527	20.8743
	-1.91607	0.325	20.9754
	-1.12655	0.465	20.9785
	-1.78876	0.451	21.0253
	-1.95554	0.424	21.047
	-1.63297	0.572	21.1355
	-1.99286	0.526	21.1535
	-1.43261	0.551	21.3201
	-1.98789	0.55	21.3379
	-1.32128	0.547	21.4444
	-1.60356	0.507	21.5113
	-1.93627	0.447	21.6043
	-1.18526	0.612	21.6202
	-1.04984	0.544	21.8232
	-0.767942	0.517	21.9101
	-1.83544	0.552	21.9554
	-0.857069	0.364	22.1123
	-1.3734	0.343	22.2005
	-1.73878	0.495	22.3373
	-0.717966	0.193	22.3798
	-0.502582	0.148	22.7665
	-1.60745	0.384	22.791
	-0.445501	0.381	22.8757
	-1.13945	0.202	22.9295
	-0.260291	-0.016	23.2386
	-1.44504	0.343	23.3095
	-0.868889	0.057	23.7373
	-0.0632503	-0.006	23.7524
	-1.29055	0.376	23.8556
	-1.22062	-0.207	24.2737
	-1.30157	-0.15	24.2771
	-1.1477	-0.081	24.2975
	-1.32528	-0.091	24.3749
	-1.15726	0.227	24.4158
	-1.01053	0.052	24.4188
	-1.33744	0.2	24.5203
	-0.887176	0.02	24.5596
	-0.610114	-0.092	24.5844
	-0.766274	0.075	24.7302
	-1.31619	0.42	24.7381
	-0.668585	-0.016	24.9098
	-1.28407	-0.134	25.0036
	-0.980824	0.163	25.054
	-0.558562	-0.149	25.1362
	-1.19039	0.088	25.3696
	-0.412626	-0.104	25.4339
	-0.372681	-0.337	25.4741
	-0.794531	0.052	25.742
	-1.12389	0.122	25.7459
	-0.279334	-0.063	25.7616
	-0.117646	-0.045	26.1716
	-1.04567	-0.239	26.1724
	-0.59787	-0.198	26.4822
	0.0398195	-0.026	26.6478
	-0.946409	-0.44	26.6581
	-0.825238	-0.421	27.2027
	-0.396573	-0.445	27.2755
	-0.800271	-0.211	27.3231
	-0.850033	0.042	27.3293
	-0.732526	-0.15	27.3735
	-0.875901	-0.248	27.3972
	-0.63026	-0.107	27.4941
	-0.887941	-0.18	27.5195
	-0.587845	-0.125	27.5915
	-0.898761	-0.285	27.6826
	-0.507206	-0.146	27.763
	-0.707079	-0.296	27.782
	-0.895757	-0.264	27.8998
	-0.420049	-0.136	27.9789
	-0.238613	-0.599	28.0851
	-0.832875	-0.202	28.2183
	-0.327939	-0.134	28.2376
	-0.573764	0.252	28.417
	-0.26247	-0.079	28.5139
	-0.783509	-0.373	28.5644
	-0.183194	-0.133	28.8523
	-0.0727969	-0.478	28.9746
	-0.708144	-0.238	28.9767
	-0.421652	-0.346	29.1132
	-0.0765875	-0.136	29.2748
	-0.670962	-0.217	29.3917
	-0.0136222	-0.139	29.7248
	-0.30202	-0.556	29.8241
	-0.586965	-0.005	29.8941
	-0.471881	-0.358	30.467
	-0.198053	-0.516	30.5723
	-0.385298	-0.281	31.0519
	-0.0823338	-0.519	31.3958
	-0.305518	-0.316	31.672
	-0.0343405	-0.145	32.2252
	-0.186817	-0.307	32.3768
	-0.0938488	-0.561	33.1051
	-0.0333079	-0.585	33.8559
	0.0446587	-0.648	34.687

## Sheet: Figure 3c
Figure 3c
Silicone CY 52-276 9:10, wetting ridge shape, rH = 90%
	t =126s			t = 209s			t =265s			t =377s			t = 460s
	U_z (µm)	r-R (µm)		U_z (µm)	r-R (µm)		U_z (µm)	r-R (µm)		U_z (µm)	r-R (µm)		U_z (µm)	r-R (µm)
	0.25	-91.4845		0.387	-84.3154		0.683	-72.6765		-0.318	-51.3932		-0.164	-27.7942
	0.914	-91.3129		0.628	-84.1646		-0.233	-70.2134		-0.032	-48.701		-0.035	-25.3137
	-0.193	-88.8479		-0.031	-81.6984		0.279	-70.0558		-0.217	-48.6955		0.031	-25.3038
	0.365	-88.7948		0.416	-81.6007		0.346	-70.0535		-0.258	-48.6871		0.208	-25.2327
	0.343	-88.7465		0.363	-81.593		0.194	-67.527		0.035	-46.0543		0.099	-22.8034
	0.504	-88.6658		-0.028	-81.5296		0.042	-67.4616		-0.112	-46.0541		0.18	-22.7924
	0.39	-86.1918		0.035	-79.0232		0.359	-67.4539		0.021	-46.0479		0.246	-22.7647
	0.242	-86.1527		0.352	-79.0183		0.317	-67.4384		-0.261	-46.0029		0.288	-22.7381
	0.402	-86.1248		0.063	-78.9576		0.267	-67.2028		0.168	-45.8997		0.021	-22.5027
	0.356	-86.0714		0.103	-78.9388		0.086	-64.9283		-0.318	-43.4275		0.38	-20.3786
	0.096	-86.0597		0.445	-78.9073		0.208	-64.8749		-0.296	-43.4092		0.793	-20.3748
	0.369	-86.0526		0.4	-78.8494		0.062	-64.8158		0.26	-43.3873		0.033	-20.3702
	0.035	-83.5177		0.096	-76.3977		0.102	-64.7323		-0.092	-43.3774		0.409	-20.3021
	0.421	-83.5013		0.155	-76.3592		0.269	-64.6904		-0.075	-43.3599		0.422	-20.2422
	0.183	-83.4984		0.074	-76.3535		0.224	-64.5984		-0.406	-43.1049		0.352	-19.9409
	0.317	-83.4701		0.383	-76.3149		-0.055	-62.247		-0.061	-42.8389		0.397	-18.0316
	0.301	-83.4651		0.338	-76.3094		0.03	-62.2301		0.076	-40.8202		0.652	-17.973
	0.114	-83.3287		0.131	-76.2218		-0.088	-62.176		-0.443	-40.8044		0.587	-17.9358
	-0.117	-83.2687		0.007	-76.1401		-0.229	-62.1057		0.024	-40.8023		0.346	-17.9153
	0.209	-83.0469		0.224	-75.9241		0.216	-62.0485		-0.333	-40.7329		0.607	-17.8777
	0.249	-80.8531		0.027	-73.7252		-0.019	-62.016		-0.013	-40.6242		0.563	-17.6808
	-0.03	-80.8278		0.324	-73.7078		0.075	-61.7631		0.008	-40.5909		0.681	-17.4234
	-0.036	-80.8267		0.088	-73.7041		0.073	-61.4611		-0.103	-40.3632		0.916	-16.8528
	0.394	-80.8177		0.26	-73.6724		0.098	-59.5872		-0.113	-40.005		0.606	-15.7084
	0.434	-80.8086		0.18	-73.6653		0.481	-59.5391		0.596	-39.4032		0.763	-15.6148
	-0.094	-80.6979		0.029	-73.5617		0.096	-59.5376		-0.422	-38.2731		0.737	-15.5872
	-0.042	-80.6187		-0.041	-73.5329		-0.099	-59.5057		-0.147	-38.2058		0.763	-15.5776
	0.057	-80.5468		0.085	-73.4212		0.296	-59.475		0.012	-38.1621		0.916	-15.4706
	0.138	-80.3023		0.173	-73.1949		0.294	-59.3487		-0.519	-38.1435		1.044	-15.4329
	0.173	-79.7597		0.265	-72.6708		0.022	-59.3253		-0.35	-38.078		0.891	-15.2059
	-0.365	-78.2511		-0.297	-71.1058		0.01	-58.9774		-0.258	-37.9764		1.044	-14.7262
	0.611	-78.2022		0.576	-71.0647		-0.161	-58.6226		0.052	-37.9016		0.644	-14.4189
	0.078	-78.195		0.164	-71.0615		0.007	-57.9489		-0.147	-37.6278		0.817	-14.0552
	-0.236	-78.1572		-0.212	-71.0384		0.13	-57.4263		0.436	-37.0218		0.906	-13.426
	0.101	-78.1195		0.199	-70.9986		-0.021	-56.9614		0.409	-36.5697		0.889	-13.3684
	0.35	-78.0509		0.411	-70.9495		0.163	-56.9399		-0.237	-36.2739		0.713	-13.352
	0.327	-77.9664		0.335	-70.8891		0.026	-56.9302		-0.379	-35.7017		1.285	-13.2568
	-0.101	-77.9618		-0.127	-70.8321		0.171	-56.9014		0.188	-35.5803		1.106	-13.2238
	0.342	-77.7706		-0.022	-70.6575		-0.042	-56.8365		-0.431	-35.5796		1.241	-13.0877
	0.259	-77.2865		0.135	-70.1872		-0.169	-56.8012		-0.245	-35.5505		0.777	-13.0283
	0.141	-76.9933		0.252	-69.9076		-0.038	-56.6363		-0.102	-35.4035		1.189	-12.626
	0.148	-76.8542		0.242	-69.8033		0.017	-56.4907		-0.163	-35.4032		0.849	-12.2946
	-0.036	-75.6409		0.029	-68.5123		-0.112	-56.2068		-0.036	-35.2865		1.101	-12.0447
	-0.238	-75.5623		-0.14	-68.4529		0.428	-55.5365		0.119	-35.1505		1.248	-11.616
	0.18	-75.5618		0.233	-68.4311		0.18	-55.0475		-0.114	-34.6427		1.365	-11.2416
	0.071	-75.511		0.141	-68.3852		-0.068	-54.7169		0.045	-34.2571		1.201	-11.1448
	0.13	-75.4689		0.212	-68.3628		-0.129	-54.3597		0.159	-33.9169		1.353	-11.137
	-0.06	-75.4193		0.011	-68.3378		-0.139	-54.3088		-0.041	-33.3892		1.264	-11.0595
	-0.041	-75.3823		-0.12	-68.2653		0.089	-54.2972		-0.234	-33.1134		1.372	-11.0354
	0.044	-75.2648		0.127	-68.1991		-0.007	-54.2091		0.18	-33.0466		1.814	-10.9215
	-0.185	-75.2347		-0.117	-68.1307		-0.098	-54.184		-0.104	-33.0207		1.305	-10.8989
	0.628	-74.7393		0.465	-67.6502		0.116	-54.1373		0.004	-32.985		1.228	-10.7818
	0.292	-74.4545		0.215	-67.3817		0.005	-54.1175		-0.21	-32.8995		1.154	-10.4554
	0.105	-74.3585		-0.038	-67.2848		-0.085	-53.989		0.054	-32.8954		1.484	-10.2499
	0.043	-74.0089		0.075	-66.963		-0.135	-53.8127		0.067	-32.7296		1.363	-10.0441
	-0.02	-73.7406		-0.065	-65.8649		0.219	-53.6954		0.017	-32.6897		1.583	-9.62591
	-0.15	-72.9886		-0.134	-65.7713		0.12	-53.1284		-0.625	-32.601		1.64	-9.36162
	-0.23	-72.8949		-0.139	-65.7643		0.157	-52.6976		0.036	-32.2252		1.96	-9.02089
	0.053	-72.8728		0.082	-65.7595		0.105	-52.3319		-0.304	-31.9015		1.47	-9.01644
	-0.223	-72.8663		0.013	-65.6853		0.215	-51.7617		-0.207	-31.5974		1.145	-8.90493
	0.017	-72.8022		0.087	-65.6842		-0.138	-51.7425		-0.093	-31.1388		1.689	-8.87845
	-0.063	-72.7621		0.161	-65.6622		0.14	-51.7023		-0.061	-30.7149		1.448	-8.87757
	0.088	-72.7202		0.32	-65.5236		0.189	-51.6379		0.135	-30.5071		1.819	-8.81031
	0.277	-72.6209		-0.085	-65.4114		0.142	-51.6123		0.221	-30.504		1.681	-8.73341
	-0.24	-72.4411		0.112	-65.1102		0.15	-51.4787		-0.766	-30.3948		1.563	-8.55182
	0.043	-72.2072		0.203	-64.9143		-0.055	-51.4577		0.004	-30.3675		1.651	-8.47308
	0.23	-71.9639		0.132	-64.7302		-0.561	-51.4302		-0.248	-30.2709		1.46	-8.31291
	0.104	-71.8106		0.04	-64.4222		0.059	-51.3127		0.018	-30.243		1.892	-8.02648
	0.071	-71.457		0	-64.248		0.043	-51.2002		-0.305	-30.1205		1.888	-7.72215
	0.014	-71.2829		-0.254	-63.867		-0.323	-51.0887		-0.023	-30.0354		2.222	-7.47526
	0.043	-70.8619		-0.149	-63.2108		0.172	-50.6737		-0.355	-29.8757		1.992	-7.10166
	-0.041	-70.3653		0.178	-63.1667		-0.212	-50.3087		-0.244	-29.7784		2.236	-6.98882
	-0.235	-70.3129		0.147	-63.1464		-0.105	-49.9783		0.183	-29.4975		1.604	-6.89404
	0.204	-70.2779		-0.078	-63.0757		0.008	-49.4597		0.171	-29.4088		2.257	-6.87922
	0.037	-70.232		0.189	-63.0713		0.137	-49.0904		0.144	-29.2399		2.223	-6.83837
	-0.131	-70.1656		-0.086	-62.9779		0.194	-49.0425		0.089	-28.8071		2.079	-6.7283
	0.078	-70.1392		0.23	-62.955		-0.39	-49.0321		-0.166	-28.4479		2.376	-6.58774
	0.129	-70.03		0.003	-62.9336		-0.017	-49.005		-0.316	-27.9838		2.346	-6.53382
	0.061	-70.0295		-0.167	-62.7138		-0.022	-48.9374		0.019	-27.9824		2.306	-6.48249
	-0.142	-70.0111		-0.065	-62.5524		0.127	-48.876		0.011	-27.9107		1.903	-6.39328
	-0.198	-69.723		-0.146	-62.3457		0.047	-48.7723		0.314	-27.8784		2.333	-6.32454
	-0.063	-69.6538		-0.058	-62.2268		0.053	-48.7024		-0.125	-27.8251		2.198	-6.1841
	-0.212	-69.4292		0.031	-61.9414		-0.325	-48.6441		-0.172	-27.7745		2.428	-6.09073
	-0.162	-69.2982		0.118	-61.7404		-0.143	-48.3491		0.535	-27.6587		2.224	-5.92395
	-0.113	-68.9934		-0.092	-61.3795		-0.087	-48.2665		0.337	-27.4243		2.842	-5.64874
	0.045	-68.7713		0.241	-60.9201		-0.205	-48.1721		-0.07	-27.3096		2.831	-5.32176
	-0.197	-68.3964		0.292	-60.5287		0.045	-47.8548		0.081	-27.2718		2.544	-4.99825
	0.103	-67.9064		0.184	-60.5246		0.175	-47.5889		0.325	-27.2273		2.731	-4.95837
	0.198	-67.6129		0.159	-60.5194		0.096	-47.5542		0.008	-27.1269		2.528	-4.92352
	0.149	-67.6114		-0.481	-60.4695		0.08	-47.0723		-0.393	-26.8713		2.977	-4.90113
	-0.7	-67.5228		0.153	-60.4277		-0.037	-46.8548		-0.23	-26.5832		2.711	-4.86294
	0.091	-67.5172		-0.103	-60.3816		-0.166	-46.677		-0.11	-26.4913		2.884	-4.72563
	0.07	-67.4629		0.122	-60.3529		0.008	-46.5064		-0.041	-26.1993		2.822	-4.60128
	-0.043	-67.4521		-0.241	-60.2673		-0.298	-46.4612		-0.019	-25.9159		3.023	-4.5463
	-0.015	-67.4383		-0.403	-60.2091		-0.023	-46.3858		0.065	-25.7279		2.709	-4.49281
	-0.162	-67.2845		-0.19	-59.9378		0.128	-46.2986		0.095	-25.4904		3.144	-4.45382
	-0.308	-67.2167		-0.124	-59.9188		0.316	-46.258		0.002	-25.4246		3.08	-4.38781
	-0.379	-67.0295		0.03	-59.7885		-0.017	-46.1537		0.221	-25.3985		3.121	-4.38704
	0.055	-66.9562		0.112	-59.6659		-0.047	-46.0721		0.38	-25.3533		3.182	-4.12841
	-0.154	-66.9288		0.214	-59.3943		0.048	-46.0661		0.451	-25.2379		3.048	-4.00363
	0.09	-66.8708		0.107	-59.2291		0.196	-45.9099		0.085	-25.1272		3.443	-3.91466
	0.06	-66.7312		-0.042	-58.904		-0.063	-45.6438		-0.018	-25.0323		3.396	-3.62865
	0.021	-66.449		-0.1	-58.4965		-0.079	-45.5091		-0.131	-24.9565		3.414	-3.25733
	-0.024	-66.2638		-0.268	-58.0748		-0.087	-45.4152		-0.078	-24.7903		3.305	-3.17037
	-0.14	-65.9149		0.017	-57.9127		0.072	-45.3846		0.134	-24.732		2.98	-3.15276
	-0.293	-65.4807		-0.407	-57.8928		-0.16	-45.1159		0.336	-24.5565		3.071	-3.15218
	-0.154	-65.0209		0.206	-57.7868		-0.192	-44.6837		0.228	-24.5546		3.437	-2.96143
	-0.347	-64.9626		-0.029	-57.7751		-0.183	-44.644		0.081	-24.4874		3.332	-2.92446
	-0.147	-64.9563		-0.096	-57.7254		-0.117	-44.3297		-0.267	-24.225		3.401	-2.83503
	0.101	-64.8586		0.376	-57.6957		-0.008	-43.9318		0.076	-23.9239		3.354	-2.79745
	0.102	-64.8382		0.138	-57.677		-0.096	-43.8632		-0.196	-23.8252		3.611	-2.64637
	-0.369	-64.8		0.059	-57.5609		-0.012	-43.8508		0.189	-23.5332		3.43	-2.64486
	0.348	-64.734		-0.248	-57.4919		-0.106	-43.8179		0.096	-23.0757		3.165	-2.62243
	0.221	-64.5872		-0.12	-57.3241		0.025	-43.7329		0.086	-22.9674		2.987	-2.54763
	0.087	-64.5725		-0.117	-57.2264		0.181	-43.6998		0.301	-22.9251		3.891	-2.53417
	-0.269	-64.4607		-0.094	-57.2081		0.061	-43.6461		0.176	-22.9082		3.25	-2.51621
	-0.13	-64.3906		0.345	-57.1594		0.003	-43.5342		-0.078	-22.8991		4.553	-2.33742
	-0.226	-64.2893		-0.376	-57.0901		-0.285	-43.3284		-0.069	-22.871		3.901	-2.1259
	-0.241	-64.1657		0.044	-56.8579		-0.281	-43.1828		-0.015	-22.725		3.857	-2.12456
	-0.579	-64.1566		0.07	-56.7316		0.084	-43.1508		0.157	-22.549		3.997	-1.80869
	0.36	-64.0259		-0.02	-56.4484		0.007	-43.1368		-0.033	-22.46		4.767	-1.63592
	0.004	-63.9035		-0.126	-56.0418		0.249	-43.052		0.467	-22.3877		4.018	-1.60529
	-0.067	-63.7435		-0.105	-55.6426		0.001	-42.9162		0.1	-22.3723		3.958	-1.54566
	-0.145	-63.4634		-0.147	-55.25		-0.157	-42.7261		0.214	-22.2611		3.958	-1.48903
	0.495	-63.4322		0.038	-55.2229		0.069	-42.7109		0.59	-22.2518		3.613	-1.4024
	-0.28	-63.0291		-0.078	-55.196		-0.023	-42.4557		0.28	-22.1779		3.429	-1.22538
	-0.388	-62.5982		0.071	-55.1621		-0.336	-42.3128		0.11	-21.9366		3.849	-1.18719
	-0.264	-62.2981		0.143	-55.1439		-0.076	-41.9637		-0.012	-21.9097		3.956	-1.16065
	-0.117	-62.2649		0.19	-55.0909		0.078	-41.7287		0.702	-21.7057		4.617	-1.16056
	-0.045	-62.21		0.056	-54.9654		-0.058	-41.5356		-0.142	-21.6456		4.149	-1.10882
	-0.045	-62.202		-0.352	-54.8237		-0.096	-41.227		0.018	-21.3007		4.828	-1.00554
	-0.151	-62.1265		-0.36	-54.7596		-0.177	-41.1747		-0.158	-21.0949		4.754	-0.998176
	-0.031	-62.1215		0.093	-54.7538		-0.117	-41.133		0.131	-20.7622		4.181	-0.979956
	0.138	-61.9857		-0.097	-54.7274		-0.147	-41.0769		-0.16	-20.4948		3.726	-0.922001
	-0.424	-61.8309		-0.094	-54.6201		-0.305	-41.064		0.374	-20.4756		4.222	-0.907265
	-0.376	-61.8047		0.113	-54.5642		0.196	-40.9319		0.146	-20.4421		3.56	-0.862967
	-0.234	-61.6878		-0.203	-54.4398		-0.331	-40.8385		0.807	-20.3438		4.574	-0.669596
	-0.12	-61.6675		0.031	-54.3498		-0.045	-40.8356		0.215	-20.2729		5.401	-0.582595
	0.234	-61.657		0.411	-54.2038		-0.088	-40.6872		0.878	-20.2575		5.462	-0.388033
	0.024	-61.6154		-0.029	-54.1847		-0.066	-40.5978		0.544	-20.1678		5.608	-0.351627
	-0.465	-61.3893		-0.084	-53.9638		-0.173	-40.4548		0.34	-20.1548		5.497	-0.34578
	-0.031	-61.3713		0.349	-53.6817		-0.19	-40.3846		0.015	-20.0271		4.575	-0.243639
	-0.057	-61.2132		-0.149	-53.5181		0.052	-40.2797		0.208	-19.9098		4.454	-0.229978
	0.369	-61.0636		-0.017	-53.1981		0.044	-40.2528		0.215	-19.9008		5.249	-0.181437
	-0.159	-60.9617		0.118	-52.776		0.153	-40.0303		0.209	-19.6854		6.145	-0.160862
	-0.267	-60.5157		-0.095	-52.5675		0.094	-39.9409		0.462	-19.6388		4.792	-0.156945
	0.135	-60.4788		-0.314	-52.5222		-0.254	-39.8785		0.518	-19.598		5.017	-0.117952
	-0.053	-60.1521		-0.159	-52.4938		-0.495	-39.5687		0.166	-19.4773		5.859	-0.110896
	0.062	-59.9404		-0.243	-52.4935		-0.005	-39.5268		-0.402	-19.4592		5.784	-0.0038379
	0.01	-59.706		-0.411	-52.4325		-0.002	-39.1673		0.693	-19.2897		4.787	-0.000262451
	-0.221	-59.5916		-0.246	-52.3818		0.108	-39.1305		0.232	-19.1162		4.917	0.00282328
	-0.433	-59.5493		-0.279	-52.266		-0.444	-38.8296		0.826	-19.0796		6.558	0.0200537
	0.001	-59.5278		-0.109	-52.1917		-0.152	-38.6007		0.406	-18.7131		3.519	0.0708236
	-0.133	-59.5175		-0.148	-52.0928		-0.187	-38.5682		0.416	-18.6405		4.674	0.0741488
	-0.569	-59.4218		-0.259	-52.0603		-0.14	-38.5181		0.622	-18.3626		4.258	0.0857768
	-0.244	-59.2758		-0.126	-52.0061		0.122	-38.5085		0.414	-18.1796		5.976	0.110752
	-0.456	-59.2518		-0.275	-51.9855		0.017	-38.4852		0.375	-18.0817		5.986	0.141484
	-0.169	-59.2188		0.049	-51.8035		-0.139	-38.3528		0.402	-18.0522		5.669	0.159232
	-0.557	-59.0931		-0.537	-51.768		0.12	-38.1558		0.726	-18.0417		5.044	0.191708
	-0.34	-59.0558		0.037	-51.6793		-0.26	-38.1394		1.1	-17.8751		4.815	0.191842
	-0.328	-59.033		-0.595	-51.6303		0.123	-37.9949		0.809	-17.7933		5.631	0.210175
	-0.349	-58.9116		-0.004	-51.4308		-0.305	-37.9613		0.354	-17.7487		5.951	0.210534
	-0.773	-58.7923		0.475	-51.2913		0.045	-37.9266		0.523	-17.686		6.058	0.224541
	-0.619	-58.6528		-0.007	-51.0645		-0.141	-37.8468		0.807	-17.6823		4.312	0.242413
	0.237	-58.6428		0.23	-50.8106		-0.075	-37.7915		0.548	-17.5964		4.526	0.248683
	-0.17	-58.5902		-0.011	-50.7285		-0.064	-37.6034		0.78	-17.5698		4.651	0.385138
	-0.199	-58.4359		0.153	-50.3068		0.112	-37.4775		0.967	-17.3994		4.726	0.457011
	0.479	-58.1064		-0.03	-50.2588		0.058	-37.2984		0.582	-17.3858		4.694	0.838015
	-0.145	-58.0128		-0.029	-49.9431		0.199	-37.2204		0.437	-17.2255		4.805	0.94222
	-0.071	-57.6893		-0.251	-49.8964		0.137	-37.13		0.526	-17.0494		4.517	1.28656
	0.394	-57.5762		0.039	-49.8472		0.264	-37.0486		0.293	-17.0387		3.91	2.41953
	-0.27	-57.2269		-0.245	-49.8138		-0.181	-36.8315		0.239	-16.908		4.099	2.61757
	-0.32	-56.9762		-0.183	-49.8022		-0.005	-36.6586		0.221	-16.8334		4.164	3.09651
	-0.277	-56.9032		-0.336	-49.6914		-0.141	-36.2878		0.744	-16.7492		3.532	3.21293
	-0.111	-56.8674		-0.488	-49.5562		0.314	-36.2123		0.493	-16.4546		3.803	3.25882
	-0.299	-56.841		0.185	-49.5469		-0.061	-35.9745		0.736	-16.3355		3.532	3.38933
	-0.315	-56.8217		0.004	-49.474		-0.013	-35.934		0.488	-16.047		3.639	3.69905
	-0.287	-56.7964		0.03	-49.4378		0.249	-35.9336		0.786	-16.0036		3.421	3.91128
	-0.529	-56.6836		-0.124	-49.3956		-0.038	-35.8712		0.338	-15.7336		3.331	4.33539
	0.105	-56.5345		-0.21	-49.3465		0.006	-35.8335		0.844	-15.6942		3.206	4.36983
	-0.766	-56.5076		-0.215	-49.2253		-0.154	-35.7407		0.496	-15.6913		3.189	4.44715
	-0.206	-56.4506		-0.096	-49.2212		-0.298	-35.6741		0.476	-15.6644		3.004	4.84245
	0.061	-56.4095		0.208	-49.1163		-0.073	-35.5623		1.224	-15.5309		3.055	4.9113
	-0.1	-56.3383		0.219	-48.956		0.017	-35.4527		0.591	-15.4675		2.605	5.03283
	-0.096	-56.3252		-0.258	-48.9263		0.108	-35.4097		0.937	-15.4664		2.448	5.5836
	-0.301	-56.2788		0.027	-48.8853		0.134	-35.3722		1.134	-15.3967		2.946	5.61421
	-0.252	-56.2244		-0.218	-48.5612		0.041	-35.2702		0.372	-15.3715		2.841	5.68158
	-0.08	-56.1156		0.041	-48.4337		-0.25	-35.1044		0	-15.2283		2.553	6.00353
	-0.212	-56.1111		-0.179	-48.2667		-0.052	-35.083		0.622	-15.1413		2.798	6.04733
	-0.193	-55.9031		-0.143	-47.9004		0.002	-35.0227		1.065	-15.0959		2.549	6.20563
	-0.141	-55.7612		-0.167	-47.8588		-0.12	-35.0011		0.972	-15.019		2.807	6.20772
	-0.151	-55.7458		-0.208	-47.5111		0.199	-34.8293		0.658	-14.9959		2.457	6.2892
	-0.297	-55.5316		-0.072	-47.3084		-0.123	-34.8139		0.914	-14.9767		2.273	6.36013
	-0.42	-55.2097		-0.245	-47.2182		-0.073	-34.4679		1.323	-14.9181		2.595	6.58916
	-0.186	-55.1859		-0.272	-47.1965		0.253	-34.4414		1.2	-14.7359		3.228	6.6839
	-0.378	-54.7646		0.288	-47.1783		-0.103	-34.3961		0.892	-14.61		2.176	6.9891
	-0.234	-54.6277		-0.217	-47.1014		0.01	-34.141		0.986	-14.3717		2.463	6.99329
	-0.336	-54.391		-0.172	-46.9778		-0.176	-33.9344		0.89	-14.3638		2.288	7.13838
	-0.232	-54.187		-0.352	-46.9622		0.039	-33.66		1.063	-14.278		2.41	7.2192
	-0.455	-54.1834		-0.174	-46.8885		-0.046	-33.4501		1.557	-14.2061		2.535	7.28198
	-0.065	-54.1564		-0.003	-46.8579		0.129	-33.3595		0.711	-13.9675		1.884	7.36766
	-0.266	-54.0532		-0.097	-46.8368		-0.183	-33.355		1.319	-13.7636		2.302	7.70405
	-0.273	-53.9737		-0.106	-46.805		-0.01	-33.346		0.643	-13.5133		2.056	7.74206
	-0.199	-53.9129		0	-46.6933		-0.035	-33.2388		1.167	-13.4241		1.889	8.20868
	-0.293	-53.8532		-0.32	-46.5965		0.02	-33.2004		1.016	-13.4211		2.079	8.24567
	-0.174	-53.8509		-0.009	-46.5808		-0.089	-33.0655		0.723	-13.3656		1.909	8.37546
	-0.186	-53.8372		-0.037	-46.5714		0.039	-32.9793		1.482	-13.2451		2.196	8.55361
	-0.006	-53.8298		-0.315	-46.5558		-0.123	-32.9346		1.253	-13.2244		1.665	8.91786
	-0.134	-53.7128		0.09	-46.4346		0.032	-32.9008		1.148	-13.2214		2.216	8.96292
	-0.202	-53.5738		0.137	-46.3573		0.033	-32.8955		1.077	-13.1968		1.843	8.96294
	-0.246	-53.5499		-0.397	-46.1539		0.046	-32.8432		1.132	-13.0875		1.849	9.09446
	-0.137	-53.473		-0.219	-46.0763		0.028	-32.7105		1.062	-13.076		1.865	9.35642
	-0.034	-53.3925		-0.338	-46.0313		0.271	-32.5057		1.133	-13.0581		1.347	9.40576
	-0.312	-53.3256		-0.068	-45.7575		-0.243	-32.405		1.219	-12.972		1.656	9.42096
	0.043	-53.3251		-0.225	-45.5686		-0.025	-32.3796		0.965	-12.8541		2.067	9.45267
	-0.138	-53.2808		-0.153	-45.3762		0.085	-32.2729		0.943	-12.8456		1.642	9.52919
	-0.511	-52.9979		-0.34	-45.0442		-0.146	-32.2662		1.249	-12.6514		1.738	9.55535
	-0.565	-52.9575		-0.196	-45.021		-0.231	-32.1351		1.099	-12.5968		1.558	9.58503
	-0.079	-52.848		-0.484	-44.5624		-0.044	-32.1227		1.085	-12.5113		1.479	9.67113
	-0.002	-52.6802		0.7	-44.539		0.177	-32.0699		1.216	-12.4819		1.583	9.69463
	-0.271	-52.4698		0.15	-44.526		0.213	-31.583		1.553	-12.3893		1.88	9.95778
	-0.405	-52.2851		-0.188	-44.526		0.145	-31.5338		1.633	-12.2771		1.44	10.0081
	-0.114	-52.28		-0.221	-44.4159		-0.036	-31.5082		1.334	-12.1693		1.683	10.0888
	-0.237	-51.9031		0.009	-44.4004		-0.247	-31.2538		1.118	-11.9584		1.593	10.1793
	-0.167	-51.689		0.007	-44.261		0.17	-31.2357		1.027	-11.9124		1.593	10.2333
	0.455	-51.4904		-0.206	-44.2609		0.183	-31.1411		1.313	-11.8747		1.871	10.5325
	-0.3	-51.4662		-0.225	-44.2508		-0.172	-30.8146		1.322	-11.6651		1.732	10.7873
	-0.416	-51.4588		-0.27	-44.173		-0.058	-30.7894		1.484	-11.631		1.953	10.9045
	-0.257	-51.4124		-0.295	-44.1493		0.066	-30.752		1.274	-11.5145		1.415	10.9048
	-0.129	-51.3392		-0.256	-44.0754		0.202	-30.6857		1.212	-11.2581		1.705	11.3427
	-0.415	-51.2213		0.301	-43.9776		0.333	-30.6128		1.521	-11.1837		1.616	11.3562
	-0.071	-51.1763		-0.065	-43.9643		0.171	-30.5484		1.722	-11.0729		1.526	11.4935
	-0.213	-51.1629		0.01	-43.8521		-0.134	-30.5047		0.954	-11.0664		1.013	11.7959
	-0.385	-51.1277		-0.071	-43.82		0.038	-30.4868		1.883	-11.0404		1.804	11.8069
	-0.248	-51.0431		-0.425	-43.7256		0.004	-30.4408		1.108	-11.0124		1.204	11.8545
	-0.365	-50.9483		-0.302	-43.6697		-0.008	-30.3516		1.434	-11.0023		1.302	11.9342
	0.07	-50.9455		0.009	-43.6558		0.097	-30.3169		1.717	-10.986		1.676	12.0314
	0.009	-50.9393		0.035	-43.4889		0.097	-30.1582		1.654	-10.8996		1.222	12.0326
	-0.256	-50.9202		-0.029	-43.278		-0.103	-30.0623		1.57	-10.8473		0.661	12.1909
	-0.335	-50.7607		-0.009	-43.2505		-0.269	-30.0351		1.482	-10.7691		1.721	12.2336
	0.128	-50.6986		-0.307	-43.1879		-0.205	-30.031		1.672	-10.7671		1.124	12.2663
	-0.51	-50.5229		0.006	-43.0154		0.043	-29.9741		1.588	-10.6234		1.235	12.2983
	0.031	-50.4235		0.223	-42.9146		0.214	-29.6977		1.106	-10.5979		1.178	12.5486
	-0.174	-50.4234		-0.279	-42.6385		-0.135	-29.6963		1.321	-10.5377		1.572	12.6264
	0.031	-50.2459		-0.09	-42.5889		0.146	-29.4002		1.768	-10.4865		1.278	12.6549
	-0.483	-50.1785		-0.034	-42.1556		0.245	-29.3695		1.836	-10.2797		1.244	12.6594
	-0.272	-50.0476		-0.248	-42.1208		0.157	-29.3418		1.561	-10.1315		1.667	12.7124
	0.006	-49.902		-0.145	-41.897		0.037	-29.2773		1.782	-10.0663		1.414	12.9122
	-0.09	-49.8031		-0.231	-41.8487		0.049	-29.2126		1.748	-9.97496		1.029	13.1066
	-0.133	-49.5392		0.06	-41.802		-0.046	-28.9016		1.7	-9.96689		1.246	13.3562
	-0.424	-49.4489		-0.164	-41.771		-0.19	-28.8832		1.356	-9.92114		1.252	13.3947
	-0.028	-49.3178		-0.252	-41.7146		0.044	-28.7068		1.769	-9.7669		1.368	13.4189
	-0.426	-48.9848		-0.366	-41.6746		-0.009	-28.3328		1.618	-9.58691		1.298	13.4502
	-0.227	-48.8221		-0.149	-41.6482		0.113	-28.3194		1.977	-9.50802		0.849	13.6907
	-0.227	-48.7955		-0.347	-41.6437		0.094	-28.2425		1.569	-9.44773		1.344	13.8396
	-0.504	-48.751		-0.149	-41.5452		0.164	-28.2139		1.719	-9.23193		1.312	13.8421
	-0.17	-48.7437		-0.166	-41.4746		0.15	-28.1597		1.861	-9.17824		0.917	14.0304
	-0.185	-48.6921		-0.414	-41.4184		0.242	-28.1121		1.901	-9.17376		0.892	14.4125
	-0.537	-48.5977		-0.017	-41.3864		-0.135	-27.9997		1.4	-8.97206		1.451	14.4422
	-0.707	-48.5919		-0.377	-41.3346		0.155	-27.9788		1.632	-8.89798		1.11	14.5905
	-0.293	-48.5523		-0.317	-41.2836		0.028	-27.9753		1.672	-8.89024		0.867	14.6041
	0.053	-48.5515		-0.498	-41.2763		0.022	-27.9576		2.243	-8.87418		1.122	14.6257
	-0.226	-48.4994		-0.154	-41.1189		0.184	-27.9052		1.995	-8.86559		0.988	14.6944
	-0.489	-48.3935		-0.122	-40.9915		-0.166	-27.8212		1.33	-8.84104		0.836	14.6983
	-0.26	-48.3911		0.034	-40.9489		0.144	-27.7114		2.054	-8.74549		0.564	14.7507
	-0.6	-48.3408		-0.387	-40.8294		0.188	-27.648		1.856	-8.68282		0.837	14.777
	-0.651	-48.1979		-0.018	-40.7816		0.338	-27.5994		1.918	-8.67378		1.14	14.831
	-0.148	-48.1663		-0.501	-40.7707		0.089	-27.439		1.794	-8.67163		1.154	14.9526
	-0.623	-48.0466		-0.197	-40.6116		0.416	-27.3327		1.939	-8.57318		1.519	14.9843
	-0.138	-47.9816		-0.06	-40.4101		-0.149	-27.3241		2.261	-8.50389		1.023	15.0189
	-0.144	-47.9075		-0.299	-40.3105		-0.103	-27.2058		2.03	-8.36269		0.963	15.17
	-0.117	-47.8951		-0.026	-40.1333		0.106	-27.1648		1.843	-8.26307		0.886	15.2063
	-0.033	-47.7072		-0.172	-40.1115		0.3	-27.1286		1.885	-8.25158		1.309	15.2153
	-0.371	-47.6488		-0.201	-39.8203		0.098	-26.9821		1.962	-8.24268		0.882	15.2963
	-0.379	-47.5315		0.136	-39.6759		0.073	-26.9467		1.692	-8.23928		1.32	15.4252
	-0.486	-47.3338		-0.04	-39.4377		0.099	-26.6741		1.718	-8.03042		0.534	15.6981
	-0.063	-47.308		-0.147	-39.3521		0.241	-26.5871		2.045	-7.87472		0.631	15.7641
	-0.369	-47.2696		0.042	-39.2465		0.034	-26.5788		2.49	-7.71736		1.122	15.781
	-0.316	-46.9472		-0.311	-39.1687		0.228	-26.3529		1.953	-7.66739		0.901	15.904
	-0.128	-46.9379		0.031	-39.1503		-0.138	-26.336		2.058	-7.58478		0.528	16.0818
	-0.179	-46.5802		-0.076	-39.0994		-0.061	-26.1244		2.361	-7.57982		0.987	16.4584
	0.018	-46.4775		-0.061	-39.0701		0.212	-26.1041		2.437	-7.50133		1.116	16.4717
	-0.092	-46.452		-0.018	-39.0119		0.074	-25.8935		2.112	-7.30893		0.786	16.5351
	-0.517	-46.1171		-0.441	-39.0028		0.09	-25.6692		2.452	-7.20454		0.981	16.6051
	-0.069	-46.0919		-0.245	-38.9824		0.308	-25.6454		1.719	-7.18475		0.837	16.6812
	-0.337	-46.0276		-0.087	-38.9159		-0.022	-25.5813		2.124	-6.88254		0.466	16.8538
	0.041	-45.9936		-0.431	-38.8861		0.36	-25.5428		2.548	-6.87485		0.715	17.0471
	-0.481	-45.9594		0.329	-38.8581		0.21	-25.5145		2.218	-6.85622		0.831	17.1174
	-0.114	-45.8939		-0.107	-38.8172		0.114	-25.5101		2.274	-6.8018		0.888	17.2282
	-0.481	-45.8584		-0.158	-38.7238		0.256	-25.4897		1.556	-6.78379		0.694	17.2373
	-0.746	-45.8121		-0.395	-38.5743		0.177	-25.4749		2.447	-6.77338		0.618	17.3216
	-0.192	-45.7867		0.033	-38.5037		0.308	-25.3376		2.702	-6.7499		1.037	17.3783
	-0.573	-45.7634		-0.042	-38.4771		0.27	-25.2722		2.219	-6.74145		0.885	17.3927
	0.135	-45.73		-0.313	-38.4435		0.215	-25.2533		2.62	-6.70942		0.771	17.5184
	-0.189	-45.6888		-0.273	-38.3262		0.381	-25.1802		2.257	-6.61117		0.901	17.5279
	-0.243	-45.6445		-0.319	-38.2633		0.206	-25.1547		2.716	-6.60713		0.658	17.6019
	-0.222	-45.614		-0.278	-38.1914		0.111	-25.0262		2.528	-6.59096		0.722	17.6513
	-0.392	-45.6031		-0.362	-37.969		0.411	-25.0159		2.903	-6.43365		0.803	17.7745
	-0.502	-45.3679		-0.309	-37.9688		0.171	-24.9995		2.52	-6.36408		1.101	17.937
	-0.289	-45.3625		-0.047	-37.8583		0.208	-24.6793		2.507	-6.3347		0.976	18.0002
	-0.471	-45.1556		-0.264	-37.8007		0.511	-24.6127		2.329	-6.14554		0.705	18.0244
	-0.312	-45.1078		-0.304	-37.6896		0.267	-24.4561		2.452	-6.06486		0.708	18.0534
	-0.222	-45.1045		-0.413	-37.4702		0.044	-24.4548		2.549	-6.05313		0.71	18.0599
	-0.418	-45.065		-0.126	-37.2723		0.412	-24.3497		2.313	-6.00044		0.393	18.189
	-0.108	-44.9902		-0.061	-37.2207		0.164	-24.3421		2.71	-5.95521		0.448	18.3264
	-0.447	-44.8948		0.143	-36.9265		0.29	-24.2882		1.948	-5.81545		0.631	18.4056
	-0.288	-44.7866		-0.205	-36.8113		0.443	-24.2711		3.015	-5.7495		0.787	18.538
	-0.235	-44.6224		-0.249	-36.5584		0.336	-24.0321		2.72	-5.54565		0.624	18.5537
	-0.665	-44.4933		-0.074	-36.5563		0.472	-23.8492		3.267	-5.52182		0.475	18.5794
	-0.653	-44.4546		-0.49	-36.5199		0.234	-23.8054		2.945	-5.40627		0.573	18.7121
	-0.162	-44.3154		-0.318	-36.4998		0.169	-23.5334		2.796	-5.36934		1.051	18.7282
	0.023	-44.0744		0.107	-36.4778		0.246	-23.5052		2.777	-5.2498		0.896	18.898
	-0.246	-44.056		-0.449	-36.4583		0.378	-23.4422		2.85	-5.11212		0.917	18.9469
	-0.135	-43.6664		-0.103	-36.4399		0.18	-23.4073		2.965	-5.03694		0.765	19.0095
	-0.228	-43.6148		-0.202	-36.3801		0.36	-23.1477		1.935	-5.02511		0.593	19.4979
	0.005	-43.3746		-0.005	-36.2835		0.552	-23.0891		3.095	-4.97828		0.609	19.5529
	-0.158	-43.3647		-0.238	-36.2733		0.265	-23.0809		3.322	-4.94132		0.73	19.6013
	-0.75	-43.3082		0.035	-36.2726		0.482	-23.039		3.059	-4.84655		0.999	19.6243
	-0.511	-43.3049		-0.031	-36.2078		0.328	-23.0144		3.031	-4.83748		0.608	19.9002
	-0.302	-43.283		0.234	-36.2055		0.439	-22.9884		3.088	-4.82634		1.019	19.9898
	-0.07	-43.2332		-0.077	-36.0993		0.293	-22.937		2.824	-4.80748		0.266	20.0892
	-0.186	-43.2114		-0.365	-36.0891		0.409	-22.931		3.157	-4.78772		0.359	20.1811
	-0.436	-43.19		-0.654	-35.9336		0.097	-22.8591		3.058	-4.75292		0.374	20.1832
	-0.648	-43.1215		-0.044	-35.8664		0.354	-22.8182		2.88	-4.73659		0.514	20.2166
	-0.033	-43.1012		-0.093	-35.8496		0.391	-22.696		2.726	-4.61454		0.457	20.4322
	0.089	-43.0509		-0.389	-35.7558		0.303	-22.648		3.249	-4.59394		0.182	20.4421
	-0.037	-43.0232		-0.067	-35.6281		0.411	-22.5463		3.232	-4.59374		0.651	20.4703
	-0.269	-42.8615		0.007	-35.6229		0.452	-22.4534		3.276	-4.44214		0.601	20.565
	-0.262	-42.8509		-0.233	-35.6091		0.087	-22.4462		2.643	-4.39743		0.443	20.6713
	-0.815	-42.7714		-0.366	-35.4621		0.433	-22.3397		3.336	-4.35927		0.661	20.7084
	-0.346	-42.7583		-0.11	-35.4572		0.164	-22.3093		3.618	-4.35465		0.258	20.7428
	-0.162	-42.7106		-0.103	-35.1831		0.355	-22.2976		3.602	-4.13034		0.413	20.7712
	-0.457	-42.566		-0.258	-35.161		0.377	-22.0763		2.663	-4.08766		0.389	20.8624
	-0.417	-42.5647		-0.249	-35.0904		0.189	-22.0032		3.681	-3.95613		0.436	21.0148
	-0.436	-42.309		-0.081	-35.0128		0.137	-21.7319		3.005	-3.92927		0.821	21.1045
	-0.616	-42.251		0	-34.8475		0.701	-21.6986		3.096	-3.87499		0.354	21.1474
	0.166	-42.2464		-0.055	-34.4964		0.456	-21.5821		3.359	-3.77358		0.677	21.2715
	-0.323	-42.1268		-0.085	-34.4737		0.483	-21.5815		3.999	-3.77247		0.718	21.3404
	-0.438	-42.1001		-0.092	-34.3588		0.637	-21.5728		3.71	-3.53422		0.602	21.5522
	-0.191	-42.0785		-0.15	-34.0875		0.528	-21.415		2.362	-3.51441		0.596	21.581
	-0.307	-41.9568		-0.008	-33.9644		0.147	-21.344		3.224	-3.38061		0.439	21.6681
	-0.281	-41.7265		-0.486	-33.9167		0.136	-21.232		4.053	-3.19674		0.589	21.671
	-0.541	-41.689		-0.074	-33.8971		0.327	-21.075		3.106	-3.1946		0.367	21.77
	-0.732	-41.5686		-0.097	-33.8326		0.283	-20.7972		3.39	-3.1706		0.813	21.9012
	-0.267	-41.376		-0.035	-33.7854		0.737	-20.6929		2.74	-3.13521		0.462	21.9877
	-0.228	-41.3157		-0.109	-33.7562		0.494	-20.6922		3.103	-3.11639		0.215	22.0664
	-0.418	-41.1803		0.028	-33.752		0.06	-20.6773		4.014	-3.10653		0.212	22.3073
	-0.251	-41.0297		-0.588	-33.7366		0.463	-20.6649		3.436	-3.09297		0.143	22.3459
	-0.489	-40.7708		0.022	-33.7229		0.521	-20.6582		3.697	-3.08576		0.504	22.3849
	-0.202	-40.7051		-0.102	-33.699		0.415	-20.531		2.034	-3.07637		0.628	22.4308
	-0.088	-40.6737		-0.459	-33.6858		0.596	-20.5277		2.047	-3.02618		0.387	22.4807
	-0.217	-40.6701		-0.197	-33.6609		0.559	-20.5129		2.399	-2.95249		0.414	22.5044
	-0.639	-40.5821		-0.409	-33.6083		0.464	-20.5022		3.788	-2.87533		0.493	22.5999
	-0.429	-40.5652		-0.19	-33.4308		0.356	-20.4359		2.143	-2.78829		0.301	22.706
	-0.512	-40.5213		0.191	-33.4269		0.471	-20.4143		2.331	-2.76316		0.624	22.7062
	-0.025	-40.5055		0.017	-33.3717		0.472	-20.3745		3.16	-2.72318		0.524	22.7981
	-0.635	-40.5035		0.194	-33.242		0.339	-20.3413		3.673	-2.5845		0.318	22.906
	-0.452	-40.4397		-0.109	-33.229		0.546	-20.3294		3.383	-2.53462		0.453	22.9359
	-0.43	-40.4391		-0.118	-33.1458		0.37	-20.1882		3.583	-2.48857		0.269	22.9526
	-0.168	-40.406		0.162	-32.9793		0.406	-20.1582		2.822	-2.48708		0.232	23.0369
	-0.607	-40.3701		-0.06	-32.9441		0.555	-20.0146		4.14	-2.43887		0.606	23.1376
	-0.526	-40.3012		0.072	-32.9326		0.324	-19.8771		2.935	-2.35439		0.445	23.1478
	-0.203	-40.1868		-0.103	-32.7937		0.465	-19.7578		2.819	-2.29082		0.017	23.1887
	-0.3	-40.1191		-0.014	-32.7652		0.851	-19.7397		4.092	-2.11103		0.293	23.1927
	0.039	-40.0117		0.266	-32.7562		0.593	-19.6555		4.149	-2.05062		0.179	23.2104
	-0.136	-39.936		-0.365	-32.6907		0.243	-19.6507		3.666	-1.97434		0.257	23.2198
	-0.308	-39.846		-0.173	-32.3738		0.462	-19.6242		3.637	-1.84864		0.286	23.6274
	-0.296	-39.792		-0.23	-32.3078		0.542	-19.4914		4.072	-1.8241		0.472	23.6427
	-0.039	-39.7734		0.092	-32.1783		0.485	-19.3683		3.405	-1.75279		0.57	23.6556
	-0.526	-39.6847		-0.021	-32.1087		0.432	-19.1382		3.616	-1.64372		0.236	23.9683
	0.047	-39.5309		0.325	-32.0582		0.464	-19.071		3.496	-1.60396		0.724	24.0649
	-0.348	-39.4933		0.238	-31.725		0.466	-19.031		4.688	-1.59264		0.238	24.1107
	-0.578	-39.3592		0.022	-31.6361		0.574	-18.8399		4.453	-1.52949		0.592	24.1483
	-0.302	-39.2636		0.044	-31.527		0.612	-18.7479		3.468	-1.52012		0.821	24.2322
	-0.07	-39.1486		-0.197	-31.3496		0.662	-18.7256		3.411	-1.48965		0.383	24.3769
	-0.307	-39.1256		0.01	-31.3275		0.667	-18.6246		3.335	-1.455		0.571	24.383
	-0.619	-39.0755		-0.42	-31.3181		0.564	-18.5375		5.08	-1.35208		0.474	24.5018
	-0.269	-38.8017		-0.245	-31.2096		0.578	-18.3528		2.943	-1.33999		-0.069	24.6589
	-0.524	-38.731		-0.489	-31.1768		0.643	-18.2996		4.063	-1.32721		0.51	24.7549
	-0.343	-38.7006		-0.092	-31.1754		0.493	-18.2414		3.159	-1.31839		0.391	24.9275
	-0.242	-38.4332		-0.177	-31.1439		0.708	-18.2262		3.109	-1.31802		-0.025	25.1215
	-0.274	-38.3615		-0.191	-31.1379		0.527	-18.2095		3.752	-1.23277		0.299	25.2828
	-0.079	-38.2821		0.165	-31.1198		0.501	-18.1741		3.561	-1.21541		0.273	25.4052
	-0.305	-38.102		-0.125	-31.1082		0.67	-18.1099		3.636	-1.10186		0.431	25.4371
	-0.557	-38.0484		0.178	-31.0567		0.651	-18.078		3.624	-1.01937		0.28	25.494
	-0.031	-38.0031		-0.004	-30.9457		0.679	-18.0756		3.72	-0.999913		0.219	25.5241
	-0.34	-37.9318		-0.134	-30.9226		0.849	-18.0535		3.852	-0.948829		0.682	25.5342
	0.118	-37.9183		-0.08	-30.9119		0.768	-18.0334		4.964	-0.897044		-0.232	25.5622
	-0.648	-37.8869		0.058	-30.8238		0.666	-17.9079		3.631	-0.869407		0.51	25.6001
	-0.438	-37.8628		-0.113	-30.7505		0.552	-17.8894		4.327	-0.818494		0.41	25.6438
	-0.125	-37.837		0.013	-30.744		0.728	-17.8848		4.579	-0.790317		0.12	25.6591
	0.156	-37.824		0.054	-30.5396		0.79	-17.7588		4.331	-0.693911		0.25	25.662
	-0.505	-37.7808		-0.126	-30.532		0.664	-17.7227		3.921	-0.678145		0.192	25.7236
	-0.65	-37.7763		0.286	-30.5117		0.712	-17.6419		5.001	-0.605144		0.302	25.7447
	-0.167	-37.754		0.037	-30.4513		0.74	-17.5741		6.16	-0.407759		0.27	25.7685
	-0.338	-37.6292		0.271	-30.3102		0.805	-17.5547		5.051	-0.395358		0.333	25.7858
	-0.179	-37.5668		0.334	-30.1941		0.487	-17.5456		4.135	-0.363123		0.072	25.7917
	-0.3	-37.4744		-0.02	-29.9748		0.766	-17.3596		5.399	-0.360445		0.488	25.8611
	-0.397	-37.4573		-0.112	-29.9487		0.886	-17.1967		6.17	-0.321524		0.121	26.1198
	-0.241	-37.4503		0.122	-29.9388		0.985	-17.0278		5.262	-0.282898		0.359	26.2896
	-0.124	-37.347		-0.042	-29.8944		0.818	-17.0041		5.063	-0.270162		0.48	26.4175
	-0.428	-37.1928		0.002	-29.6227		0.603	-16.9561		5.064	-0.245442		0.3	26.4948
	-0.182	-37.0404		-0.154	-29.6028		0.808	-16.9019		5.548	-0.196627		0.305	26.5986
	-0.176	-37.0132		-0.029	-29.3633		0.57	-16.885		4.4	-0.189285		0.042	26.6288
	-0.347	-36.9859		0.191	-29.3303		0.787	-16.8652		6.033	-0.185341		0.298	26.6382
	-0.109	-36.952		-0.026	-29.3091		0.604	-16.585		4.553	-0.159991		0.493	26.6503
	-0.344	-36.8741		0.12	-28.9856		0.791	-16.4344		6.469	-0.150889		0.459	26.663
	-0.419	-36.725		0.217	-28.8208		0.609	-16.394		5.689	-0.142556		0.204	26.9553
	-0.48	-36.5776		-0.105	-28.7488		0.564	-16.2381		4.975	-0.141471		0.245	26.977
	-0.232	-36.4511		-0.137	-28.6837		0.741	-16.112		5.044	-0.137999		0.228	27.0206
	-0.061	-36.3558		0.057	-28.6673		0.642	-16.0525		5.24	-0.129021		0.194	27.1742
	-0.261	-36.2227		0.262	-28.6545		0.948	-16.0208		6.348	-0.1198		0.241	27.3025
	-0.265	-36.2064		0.244	-28.6494		0.97	-15.9536		6.895	-0.110196		0.242	27.3334
	-0.123	-36.1373		0.109	-28.6335		0.895	-15.9044		5.032	-0.10878		0.333	27.422
	-0.705	-36.0245		-0.315	-28.6277		0.936	-15.8457		5.547	-0.0958141		0.333	27.4838
	-0.127	-35.8718		0.086	-28.5738		0.706	-15.8399		4.768	-0.0918689		0.408	27.6039
	-0.192	-35.7958		-0.142	-28.5447		0.831	-15.8254		4.989	-0.0850915		0.231	27.8221
	-0.183	-35.5437		-0.07	-28.5049		0.973	-15.814		4.558	-0.0725001		0.252	27.8297
	-0.431	-35.5277		0.079	-28.4481		0.817	-15.7952		5.615	-0.0577427		0.193	27.8839
	0.041	-35.3811		-0.163	-28.4089		0.76	-15.7488		5.232	-0.0475073		0.207	27.9094
	-0.22	-35.2914		0.193	-28.3472		0.682	-15.6185		4.407	-0.0410524		-0.008	27.9998
	-0.171	-35.2851		0.431	-28.3067		0.803	-15.6079		4.73	-0.0286986		0.183	28.1859
	-0.364	-35.2759		0.003	-28.255		0.811	-15.533		3.804	-0.0242885		0.098	28.2899
	-0.677	-35.2745		-0.166	-28.2262		0.618	-15.5114		4.616	-0.0029019		0.32	28.4247
	-0.266	-35.2714		-0.014	-28.0676		0.737	-15.5009		4.732	0.0272847		0.261	28.473
	-0.056	-35.1807		-0.232	-28.0535		0.831	-15.3295		3.79	0.0576568		0.194	28.4996
	-0.143	-35.1468		0.198	-27.8736		1.094	-15.232		4.988	0.0829867		-0.105	28.606
	-0.323	-35.1119		0.023	-27.7442		0.93	-15.185		4.912	0.0884358		0.312	28.6405
	-0.417	-35.0702		0.225	-27.7366		0.878	-15.1617		6.881	0.0906531		0.063	28.7027
	0.036	-35.0257		0.089	-27.5992		0.871	-15.0277		7.428	0.0920853		0.047	28.7486
	0.194	-35.0252		-0.307	-27.5433		0.664	-14.9912		6.868	0.0942798		0.113	28.7585
	-0.356	-34.93		0.115	-27.5065		1.044	-14.9807		6.276	0.104603		0.066	28.763
	-0.265	-34.821		0.051	-27.3022		0.86	-14.8759		5.745	0.223685		0.124	28.792
	-0.149	-34.7852		0.137	-27.2802		1.037	-14.7289		4.55	0.282775		0.08	29.0916
	-0.077	-34.6912		0.307	-27.1615		0.874	-14.4658		3.674	0.790643		0.259	29.1468
	-0.105	-34.6656		0.085	-27.1035		1.005	-14.4271		5.204	1.61103		0.247	29.15
	-0.191	-34.6317		0.101	-26.9458		0.741	-14.4188		4.584	2.11947		0.133	29.1741
	-0.363	-34.5798		-0.166	-26.9123		0.836	-14.3609		3.653	2.60326		0.174	29.2556
	-0.255	-34.4698		0.254	-26.6022		1.093	-14.226		3.9	2.79474		-0.307	29.3651
	-0.075	-34.2285		0.212	-26.5958		1.076	-14.1876		3.275	2.82934		0.261	29.4129
	-0.028	-34.1179		0.389	-26.544		0.929	-14.1194		3.713	2.93646		0.183	29.5395
	-0.161	-34.0268		0.094	-26.2063		1.109	-13.9375		3.743	2.94716		0.042	29.7998
	-0.366	-34.0127		0.115	-26.2045		1.044	-13.8859		3.159	3.29951		-0.118	29.8663
	-0.277	-33.9954		0.412	-26.1146		1.453	-13.5934		2.699	3.47524		0.43	29.8878
	-0.197	-33.9444		0.098	-26.1137		1.293	-13.5913		3.018	3.86957		0.171	29.9303
	-0.52	-33.8464		-0.093	-26.1127		1.074	-13.5286		2.782	3.88897		0.173	30.0652
	-0.444	-33.6673		0.332	-26.0916		1.03	-13.5143		3.047	3.96998		0.132	30.2256
	-0.187	-33.4915		-0.007	-26.0845		1.473	-13.5051		3.035	4.1085		0.204	30.2486
	-0.646	-33.4433		0.163	-26.0477		1.222	-13.4845		2.885	4.26502		0.142	30.3292
	-0.2	-33.3288		0	-25.9419		1.466	-13.4575		2.786	4.29058		0.197	30.3297
	-0.624	-33.26		0.077	-25.9241		1.207	-13.4523		2.811	4.39957		0.298	30.5482
	-0.259	-33.0743		0.031	-25.9071		1.172	-13.447		2.538	4.42554		0.25	30.6247
	0.097	-32.9183		-0.031	-25.8938		1.388	-13.4241		3.046	4.52593		0.18	30.6312
	-0.165	-32.7666		0.152	-25.888		1.239	-13.2987		2.578	4.59272		0.136	30.8931
	-0.295	-32.6868		-0.172	-25.808		1.162	-13.244		1.975	4.71733		-0.03	30.9383
	0.032	-32.6752		0.055	-25.6109		0.905	-13.1926		2.925	4.78567		0.198	30.9473
	-0.289	-32.6656		0.21	-25.61		1.366	-13.1466		2.12	5.17713		0.374	30.9793
	-0.187	-32.6366		0.351	-25.5655		1.224	-13.0841		2.198	5.26727		0.2	30.9864
	-0.298	-32.6344		-0.06	-25.427		1.221	-13.059		2.726	5.41756		0.048	30.9994
	-0.047	-32.5941		0.046	-25.4163		1.353	-12.9001		2.348	5.58786		0.083	31.1647
	-0.068	-32.5855		0.064	-25.3812		0.83	-12.7592		2.331	5.95799		0.127	31.3463
	0.078	-32.4896		-0.042	-25.151		1.101	-12.6629		2.111	6.03228		0.123	31.3792
	-0.248	-32.443		0.194	-25.0903		1.213	-12.6211		3.224	6.17209		0.538	31.4765
	-0.579	-32.3634		0.395	-25.0022		1.338	-12.5804		2.547	6.1898		0.359	31.5137
	0.027	-32.3516		-0.121	-24.883		0.774	-12.5348		2.017	6.26516		0.19	31.5488
	-0.169	-32.3499		0.095	-24.8527		1.231	-12.4177		2.351	6.29672		0.321	31.5548
	-0.035	-32.3375		0.139	-24.846		1.251	-12.4147		2.719	6.38394		-0.013	31.6792
	0.041	-32.3237		0.345	-24.5816		1.038	-12.2848		2.219	6.4792		0.087	31.704
	-0.413	-32.1474		0.115	-24.565		1.724	-12.0413		2.495	6.59318		0.364	31.8445
	-0.332	-32.062		0.333	-24.3497		1.342	-11.9966		2.01	6.74742		0.178	31.9047
	-0.295	-31.9492		-0.046	-24.2876		1.222	-11.9478		2.323	6.76425		0.291	31.9971
	-0.033	-31.8883		0.301	-24.2048		1.351	-11.8123		1.616	6.85438		-0.094	32.071
	0.222	-31.8476		0.467	-23.8863		1.803	-11.6688		2.218	6.9491		-0.086	32.1804
	-0.242	-31.7245		0.323	-23.8133		1.35	-11.5514		2.332	6.99236		0.457	32.3175
	-0.144	-31.7243		0.497	-23.6223		1.529	-11.4692		1.897	7.27383		0.294	32.4566
	-0.09	-31.6493		0.93	-23.6208		1.417	-11.3905		2.254	7.30353		0.126	32.6254
	-0.323	-31.4556		0.297	-23.6182		1.601	-11.3814		2.552	7.45344		0.464	32.7175
	-0.184	-31.3508		0.323	-23.5737		1.691	-11.3512		2.292	7.49365		0.201	32.8815
	-0.18	-31.187		0.003	-23.5694		1.583	-11.3326		2.078	7.65841		-0.014	32.9161
	-0.228	-31.1753		0.307	-23.5061		1.574	-11.323		2.031	7.67915		0.135	32.9211
	-0.212	-31.1187		-0.068	-23.476		1.523	-11.2726		1.714	7.76597		0.398	33.0087
	-0.384	-31.0108		0.621	-23.4431		1.714	-11.1637		2.287	8.12527		0.077	33.1824
	-0.392	-30.8536		0.329	-23.3857		1.74	-11.1356		2.379	8.15485		0.319	33.5074
	0.104	-30.7004		0.489	-23.3851		1.614	-11.0938		2.383	8.37591		-0.001	33.5165
	-0.091	-30.6062		0.446	-23.367		1.646	-11.024		2.308	8.65233		-0.156	33.5214
	-0.058	-30.4142		0.326	-23.3542		1.691	-10.9472		2.166	8.81386		0.132	33.5924
	-0.54	-30.4009		0.212	-23.2347		1.233	-10.9454		1.55	8.81605		-0.254	33.6269
	-0.303	-30.1951		0.058	-23.1734		1.705	-10.9068		2.158	8.95477		0.08	33.6406
	0.119	-30.1024		0.159	-23.1231		1.834	-10.8029		2.096	9.00445		0.159	33.6691
	0.029	-30.0818		0.382	-23.0198		1.169	-10.7316		1.617	9.05816		0.297	33.6811
	-0.473	-30.066		0.206	-22.9992		1.711	-10.6586		1.91	9.09585		0.244	33.7554
	-0.12	-30.0622		0.219	-22.8366		1.562	-10.6245		1.722	9.14566		-0.092	33.7591
	0.007	-30.0324		0.509	-22.8209		1.658	-10.5853		1.053	9.36758		0.252	33.8857
	-0.218	-29.9147		0.027	-22.7372		1.434	-10.4261		1.886	9.44383		0.026	33.9522
	-0.032	-29.9147		0.172	-22.6266		1.678	-10.2789		1.952	9.51819		0.1	33.9995
	0.132	-29.9103		0.138	-22.5319		1.841	-10.1764		1.928	9.62442		0.049	34.0495
	-0.183	-29.9044		0.049	-22.4302		1.491	-10.1678		2.349	9.69318		0.323	34.2437
	-0.399	-29.8538		0.317	-22.246		1.548	-10.1666		1.765	9.7642		-0.098	34.3081
	-0.266	-29.835		0.293	-22.1986		1.97	-9.96861		1.663	9.77872		-0.11	34.4001
	0.094	-29.7692		0.194	-22.1468		1.776	-9.96515		2.082	9.9304		-0.045	34.52
	0.12	-29.7134		0.475	-21.9499		1.973	-9.60424		1.898	9.99111		0.388	34.5592
	-0.413	-29.6273		0.599	-21.9275		1.986	-9.52872		1.392	10.1653		0.244	34.6325
	0.015	-29.6043		0.574	-21.7247		1.881	-9.33036		1.57	10.3122		0.128	34.7575
	-0.014	-29.5291		0.474	-21.6129		1.999	-9.29983		1.378	10.5161		0.111	34.8577
	-0.127	-29.4624		0.388	-21.6014		2.02	-9.29367		1.665	10.6208		0.048	34.8587
	-0.114	-29.4074		0.065	-21.3529		1.929	-9.2368		1.564	10.9754		-0.123	34.913
	0.242	-29.3312		0.554	-21.2165		1.822	-9.22679		1.622	11.1099		-0.073	35.0173
	0.104	-29.151		0.179	-21.2068		1.904	-9.22583		1.551	11.1692		-0.006	35.0877
	0.272	-29.1354		0.428	-21.1782		1.921	-9.20022		1.672	11.4649		0	35.2151
	0.025	-28.9407		0.297	-21.1436		1.942	-9.13228		1.561	11.6466		-0.211	35.4379
	0.44	-28.9104		0.665	-21.1291		1.675	-9.0211		1.105	11.6653		0.335	35.4578
	-0.241	-28.8538		0.617	-21.069		1.845	-9.00196		1.551	11.7071		0.106	35.7615
	-0.327	-28.7117		0.621	-21.0114		1.703	-8.93848		1.67	11.7332		-0.07	35.9073
	-0.009	-28.6115		0.447	-20.9925		1.802	-8.92664		1.127	11.7508		-0.054	35.9365
	-0.157	-28.4189		0.607	-20.9726		2.15	-8.89261		0.97	11.7562		0.373	35.9614
	-0.115	-28.3466		0.342	-20.9295		2.198	-8.75934		1.304	11.8391		0.271	36.1046
	0.049	-28.2719		0.25	-20.8483		2.174	-8.74648		1.586	11.8689		0.091	36.2573
	0.073	-28.2542		0.315	-20.8186		1.999	-8.66178		1.926	11.9043		0.098	36.2593
	-0.198	-28.1		0.507	-20.7729		1.854	-8.62167		1.288	11.9299		-0.204	36.3112
	0.074	-27.905		0.64	-20.722		2.365	-8.5456		1.387	12.0851		0.075	36.3796
	-0.192	-27.8852		0.513	-20.6627		1.934	-8.50377		1.108	12.0934		-0.103	36.3989
	-0.277	-27.6828		0.303	-20.6349		2.284	-8.35754		1.144	12.1912		-0.087	36.3991
	0.058	-27.5951		0.701	-20.4128		2.463	-8.27343		1.23	12.2045		-0.027	36.4126
	0.223	-27.5876		0.378	-20.3943		2.27	-8.26372		1.974	12.4029		0.395	36.4365
	-0.284	-27.5402		0.701	-20.3833		2.301	-8.03795		1.081	12.6427		-0.005	36.4785
	0.476	-27.529		0.542	-20.2118		2.475	-7.80901		1.265	12.791		-0.168	36.5721
	0.24	-27.4952		0.467	-20.1908		2.37	-7.72571		0.877	12.8078		0.382	36.597
	-0.104	-27.4777		0.496	-19.9685		2.228	-7.71979		1.062	12.9163		0.304	36.6389
	-0.068	-27.3722		0.45	-19.9287		2.25	-7.39541		1.023	13.0402		0.092	36.8567
	-0.29	-27.3419		0.352	-19.8623		2.621	-7.23774		1.258	13.1354		-0.136	36.9197
	-0.307	-27.2951		0.729	-19.6677		2.497	-7.22634		1.004	13.2507		-0.145	37.0001
	0.143	-27.2771		0.837	-19.611		2.403	-7.19516		1.21	13.2904		0.146	37.1528
	0.009	-27.2735		0.775	-19.5833		2.527	-7.17661		1.085	13.4615		0.212	37.2006
	0.59	-27.2524		0.555	-19.3497		2.325	-7.11927		1.06	13.6711		0.293	37.3842
	-0.078	-27.1263		0.744	-19.3165		2.531	-7.09324		1.044	13.97		0.097	37.4218
	-0.134	-27.0785		0.775	-19.0955		2.48	-7.08016		1.159	14.0084		-0.067	37.56
	0.116	-27.0329		0.56	-19.074		2.415	-7.06897		1.019	14.0796		0.299	37.6202
	-0.055	-26.9622		0.741	-18.7586		2.657	-7.01213		1.484	14.2257		-0.001	37.6589
	0.497	-26.9066		0.822	-18.7358		2.61	-6.98832		0.946	14.4923		0.189	37.7491
	0.156	-26.7497		0.403	-18.698		2.565	-6.87995		0.751	14.5818		-0.054	37.8637
	0.405	-26.6919		0.302	-18.697		2.688	-6.8394		0.625	14.6529		0.171	37.8678
	-0.143	-26.6296		0.628	-18.6691		2.468	-6.81874		0.796	14.6837		0.223	38.0951
	-0.243	-26.5483		0.641	-18.6277		2.721	-6.68164		1.051	14.6932		0.286	38.2708
	-0.108	-26.4781		0.948	-18.5984		2.432	-6.66875		0.634	14.6974		-0.289	38.272
	-0.057	-26.363		0.639	-18.5817		2.562	-6.64519		1.288	14.7354		0.271	38.5665
	0.338	-26.1909		0.418	-18.5797		2.232	-6.583		0.617	14.7432		0.248	38.7248
	0.253	-26.0871		0.404	-18.4781		2.781	-6.44127		0.974	14.7614		-0.06	38.8023
	-0.087	-26.0635		0.724	-18.4363		2.752	-6.20658		1.232	14.8079		0.047	38.8445
	-0.108	-25.9709		0.754	-18.3829		2.602	-6.13789		0.98	14.8745		0.449	38.8778
	-0.286	-25.8857		0.515	-18.2836		2.648	-6.10279		0.471	14.9428		0.074	38.903
	0.152	-25.6703		0.621	-18.2539		2.66	-5.91004		1.445	14.9673		0.029	38.969
	0.331	-25.6239		0.67	-18.2422		2.8	-5.62031		0.973	15.3131		-0.02	39.0039
	-0.213	-25.5305		0.566	-18.1532		2.965	-5.60258		0.833	15.4922		0.038	39.0106
	0.349	-25.4456		0.532	-17.99		2.878	-5.49674		1.183	15.4972		0.044	39.0994
	-0.124	-25.3152		0.782	-17.9014		2.775	-5.29375		1.183	15.5986		0.086	39.1151
	0.45	-25.2323		0.71	-17.8912		3.313	-5.28623		0.931	15.6255		0.505	39.1185
	0.041	-25.0722		0.786	-17.8189		2.897	-5.27512		0.602	15.8437		-0.049	39.2149
	0.303	-24.982		0.556	-17.6986		3.069	-5.24079		0.81	15.856		0.34	39.2548
	0.147	-24.925		0.615	-17.6631		2.858	-5.22717		1.235	15.8621		-0.043	39.4319
	0.194	-24.9084		0.904	-17.4261		2.917	-5.18822		0.593	16.1282		-0.069	39.5916
	0.029	-24.9035		0.974	-17.411		3.106	-5.17798		0.639	16.1503		0.209	39.6313
	-0.005	-24.8598		1.072	-17.3309		2.993	-5.10673		0.805	16.508		0.148	39.6588
	-0.06	-24.8247		0.552	-17.0983		3.126	-5.09603		0.832	16.556		-0.322	39.6841
	0.249	-24.8169		0.765	-16.9473		3.29	-5.0297		0.67	16.578		0.293	39.6965
	0.117	-24.7781		0.884	-16.9057		3.162	-5.01253		0.402	16.9507		0.046	39.7508
	-0.047	-24.7473		0.73	-16.5391		3.153	-4.93113		0.873	17.0423		0.037	39.8001
	0.036	-24.6211		1.264	-16.4414		3.2	-4.91172		1.216	17.1277		0.21	39.9313
	-0.106	-24.6203		0.727	-16.3942		3.097	-4.80668		0.302	17.1858		0.255	40.1968
	0.496	-24.5713		0.448	-16.3174		3.337	-4.67564		0.196	17.2135		0.002	40.2635
	0.232	-24.5428		1.06	-16.311		3.386	-4.64848		0.749	17.322		-0.091	40.2938
	-0.011	-24.5136		0.841	-16.2839		3.476	-4.55191		0.473	17.3872		-0.049	40.3175
	0.061	-24.4037		0.583	-16.268		3.701	-4.46981		0.58	17.4506		0.1	40.4776
	0.325	-24.2655		0.716	-16.2547		3.173	-4.22403		0.498	17.4807		0.326	40.5049
	-0.112	-24.257		0.534	-16.2012		3.47	-4.08005		0.68	17.4999		0.102	40.5509
	0.291	-24.1999		0.966	-16.0766		3.501	-4.04282		0.809	17.5532		0.044	40.8206
	0.314	-24.0593		0.966	-16.0475		3.221	-3.94048		1.129	17.6391		-0.017	41.1366
	0.194	-23.9509		0.64	-16.0125		3.597	-3.68009		0.548	17.6681		-0.334	41.143
	0.314	-23.9366		0.958	-16.0044		3.495	-3.56285		0.619	17.774		0.008	41.5134
	0.09	-23.8112		1.132	-15.9833		3.4	-3.5028		0.784	17.889		-0.011	41.5191
	0.023	-23.7998		0.711	-15.8175		3.647	-3.47512		0.346	17.9301		-0.176	41.6949
	0.302	-23.7109		0.94	-15.7643		3.572	-3.46797		0.388	18.0256		0.197	41.7021
	0.479	-23.51		0.853	-15.6876		3.824	-3.45511		1.494	18.0496		-0.122	41.7673
	0.203	-23.3765		0.906	-15.6523		3.692	-3.4384		0.253	18.0585		0.127	41.8188
	0.395	-23.3245		0.942	-15.6248		3.996	-3.4271		0.766	18.206		0.31	41.8384
	0.492	-23.3049		0.987	-15.4073		3.753	-3.38473		0.623	18.2409		-0.169	41.8935
	0.174	-23.1468		0.886	-15.3811		3.353	-3.32921		0.961	18.3145		0.341	41.9035
	0.142	-22.9815		1.056	-15.3235		4.145	-3.30767		0.577	18.4221		0	41.9135
	0.081	-22.9266		0.973	-15.2246		4.012	-3.26132		0.616	18.6332		-0.067	41.9424
	0.32	-22.8112		1.059	-15.1587		3.936	-3.18321		0.427	18.7963		0.207	42.1059
	0.196	-22.6178		1.156	-14.8647		4.175	-3.11386		0.323	18.9894		0.037	42.1061
	0.227	-22.4733		1.013	-14.8642		3.819	-3.07161		0.877	19.0559		0.081	42.3078
	0.009	-22.4138		0.944	-14.731		3.92	-3.0197		0.47	19.1302		0.236	42.3206
	0.092	-22.3603		1.088	-14.4937		4.078	-2.89014		0.425	19.3886		0.036	42.3961
	-0.128	-22.3462		1.296	-14.3236		4.136	-2.67968		0.455	19.9073		0.153	42.5073
	0.555	-22.3461		0.993	-14.0556		3.777	-2.64127		0.217	20.0327		0.268	42.6038
	0.237	-22.3457		0.979	-13.9823		4.329	-2.59666		0.007	20.0733		0.541	42.6422
	0.246	-22.3369		1.128	-13.9808		4.308	-2.43362		0.369	20.0911		0.2	42.747
	0.009	-22.3278		0.993	-13.9653		4.282	-2.20016		0.088	20.1372		0.013	42.7841
	0.251	-22.2291		0.766	-13.9532		4.189	-2.13758		0.278	20.1657		-0.073	42.9253
	0.462	-22.2219		1.259	-13.9441		4.32	-2.02396		0.666	20.1864		0.24	43.2399
	0.517	-22.1563		1.171	-13.9299		3.867	-1.92296		0.378	20.2058		0.056	43.3093
	0.424	-22.0807		1.281	-13.7882		4.367	-1.91246		0.315	20.2728		0.33	43.3802
	0.084	-22.0345		0.929	-13.7832		4.355	-1.8799		1.056	20.2982		0.15	43.3833
	0.14	-22.0089		1.086	-13.7057		4.203	-1.86052		0.19	20.4766		0.155	43.6218
	0.519	-22.0085		1.008	-13.6493		4.129	-1.84971		0.762	20.5182		0.208	43.7811
	-0.033	-21.8341		1.202	-13.573		4.711	-1.84838		-0.041	20.5834		0.189	43.8824
	0.142	-21.7962		1.253	-13.5409		4.213	-1.84134		0.614	20.6222		0.107	43.95
	0.402	-21.7526		1.377	-13.5076		4.25	-1.75905		0.792	20.6912		0.253	44.0782
	0.168	-21.6697		1.361	-13.39		3.603	-1.75449		0.238	20.8378		0.183	44.1218
	0.4	-21.6413		1.256	-13.3444		4.326	-1.69748		0.292	20.9228		0.283	44.3612
	0.671	-21.5135		1.163	-13.2675		5.014	-1.64187		0.207	21.1106		-0.194	44.4072
	0.388	-21.3888		1.205	-13.2653		4.587	-1.59291		0.609	21.1186		0.209	44.4263
	0.389	-21.3293		1.392	-13.1729		4.258	-1.44448		0.194	21.198		0.088	44.5314
	0.466	-21.1644		1.446	-12.9822		4.454	-1.43434		0.165	21.2597		0.179	44.579
	0.249	-21.1447		1.788	-12.7771		4.563	-1.3306		0.323	21.628		0.214	44.6963
	0.541	-21.1281		1.133	-12.7482		3.824	-1.25589		0.293	21.6503		0.027	44.7133
	0.663	-21.0896		1.474	-12.5615		4.628	-1.10194		0.43	21.7507		0.179	44.719
	0.772	-20.8088		1.399	-12.4955		4.511	-1.04798		0.364	21.947		0.069	44.8219
	0.411	-20.6465		1.524	-12.2325		4.873	-1.01638		0.127	22.1381		0.086	44.9369
	0.181	-20.6316		1.701	-11.8698		5.157	-0.839133		0.202	22.276		0.204	44.9532
	0.426	-20.6184		1.141	-11.784		4.513	-0.724969		0.075	22.3415		0.058	45.0107
	0.631	-20.3616		1.099	-11.7304		4.637	-0.696398		0.98	22.411		0.033	45.1686
	0.406	-20.1778		1.481	-11.7217		4.768	-0.690159		0.308	22.4254		0.229	45.2897
	0.65	-20.1586		1.643	-11.6845		5.403	-0.687579		0.878	22.6973		0.151	45.5018
	0.855	-20.0035		1.766	-11.6486		4.706	-0.641558		0.278	22.7971		0.279	45.617
	0.576	-19.9422		1.449	-11.5691		3.763	-0.624587		-0.156	22.8165		0.07	45.7241
	-0.13	-19.8608		1.525	-11.5564		4.634	-0.619249		0.788	22.8788		0.409	45.7871
	-0.13	-19.8536		1.307	-11.5113		5.523	-0.59561		-0.1	22.9065		-0.043	45.842
	0.229	-19.8438		1.574	-11.5004		3.603	-0.577335		0.182	23.013		-0.038	46.0939
	0.68	-19.8378		1.582	-11.4885		4.782	-0.502312		0.386	23.0507		-0.009	46.4646
	0.326	-19.8372		1.622	-11.3196		5.873	-0.468636		0.163	23.1237		0.127	46.5572
	0.544	-19.7601		1.192	-11.294		5.407	-0.414517		0.184	23.2177		0.157	46.8983
	0.542	-19.7204		1.407	-11.2731		4.286	-0.378294		0.339	23.3294		-0.037	47.0048
	0.34	-19.6743		1.816	-11.2464		5.137	-0.338135		0.247	23.4039		0.269	47.0122
	0.435	-19.6405		1.296	-11.203		4.053	-0.265033		0.034	23.4627		0.033	47.0488
	1.066	-19.5974		1.755	-11.0729		3.96	-0.248259		0.384	23.578		0.033	47.1651
	0.664	-19.5871		1.509	-10.9856		4.945	-0.168365		0.009	24.0303		0.119	47.1908
	0.536	-19.494		1.514	-10.8601		4.641	-0.126079		0.266	24.0423		0.228	47.1998
	0.484	-19.4307		1.681	-10.8579		3.428	-0.122775		0.276	24.0462		0.181	47.2049
	0.868	-19.4063		1.863	-10.6286		4.677	-0.111428		0.562	24.2959		-0.041	47.2903
	0.285	-19.285		2.082	-10.5382		5.089	-0.086225		0.476	24.4373		0.004	47.4108
	0.71	-19.2664		1.567	-10.4856		4.32	-0.0855633		0.292	24.7664		-0.056	47.4794
	0.812	-19.1423		1.897	-10.1203		5.821	-0.0814677		0.3	24.7988		-0.165	47.5095
	0.583	-19.0417		2.055	-9.86376		5.113	-0.0639399		-0.126	25.2841		-0.029	47.7576
	0.397	-19.0291		2.141	-9.60383		4.636	-0.0411863		0.152	25.3745		0.251	47.7997
	0.46	-19.0281		2.016	-9.54693		4.762	-0.0322214		0.555	25.4297		-0.073	47.8173
	0.71	-18.9268		2.08	-9.5233		5.628	-0.0305879		0.271	25.5066		0.04	47.8241
	0.618	-18.8011		2.017	-9.52074		5.869	-0.0234355		-0.111	25.556		0.428	47.974
	0.835	-18.7225		1.797	-9.47834		4.591	0.0603741		-0.109	25.5566		0.37	48.0589
	0.825	-18.5109		1.774	-9.42731		5.087	0.208248		0.152	25.5787		-0.154	48.1383
	0.631	-18.44		2.022	-9.38938		3.896	0.506786		0.188	25.6296		-0.083	48.29
	0.544	-18.373		1.989	-9.37611		3.937	0.806656		0.464	25.7847		0.084	48.489
	0.383	-18.2809		1.928	-9.35676		3.623	0.935985		0.075	25.7952		0.16	48.7972
	1.186	-18.0158		1.986	-9.25636		5.157	1.64413		0.193	25.8749		0.25	49.1606
	0.735	-17.9929		2.2	-9.1799		4.373	2.39567		-0.063	26.1119		0.161	49.4047
	0.624	-17.9247		1.875	-9.14857		4.486	2.44408		0.185	26.141		-0.016	49.4541
	1.364	-17.7053		2.166	-9.07239		4.047	2.93306		-0.116	26.218		0.078	49.7284
	0.65	-17.5009		2.156	-9.0584		3.641	3.70326		-0.155	26.2981		-0.052	49.7679
	1.013	-17.4842		2.039	-9.01444		3.332	3.71056		0.006	26.39		0.041	49.8502
	1.124	-17.4803		2.455	-8.9049		3.061	4.36832		-0.159	26.5218		0.126	49.8902
	0.637	-17.4543		2.146	-8.88777		3.139	4.377		0.212	26.5986		0.027	49.9528
	0.881	-17.4429		1.593	-8.73565		2.852	4.41878		0.066	26.7738		-0.025	50.0211
	0.831	-17.3785		2.247	-8.66931		2.798	4.8229		0.19	27.0332		0.067	50.0213
	1.081	-17.3781		2.18	-8.5573		3.06	4.83603		-0.198	27.6903		0.066	50.094
	0.552	-17.3468		2.199	-8.45407		2.945	4.98499		-0.226	27.8537		0.024	50.1434
	0.752	-17.3091		2.293	-8.159		2.99	5.0422		0.246	28.0885		0.014	50.3503
	0.57	-17.2829		2.129	-7.92086		2.694	5.05021		0.072	28.1809		0.202	50.4214
	1.047	-17.2805		2.795	-7.56629		2.78	5.19995		0.227	28.2112		0.282	50.4391
	0.765	-17.1625		2.25	-7.46003		2.937	5.21041		0.231	28.2512		0.455	50.4784
	0.918	-17.0512		2.137	-7.45646		2.891	5.2152		0.249	28.2583		0.151	50.7266
	0.538	-17.025		2.565	-7.44846		2.142	5.41971		0.137	28.2859		0.269	50.8773
	0.794	-16.9807		2.569	-7.36624		2.888	5.90127		0.216	28.4059		0.234	51.057
	0.984	-16.9776		2.97	-7.35504		2.633	6.23409		0.109	28.5533		0.219	51.3709
	0.909	-16.9554		2.276	-7.33468		2.397	6.26485		-0.271	28.668		0.112	51.5834
	0.874	-16.926		1.92	-7.28745		2.788	6.45479		-0.174	28.6901		0.358	51.8806
	0.952	-16.8742		2.688	-7.25774		2.507	6.63865		0.073	28.7994		0.232	52.239
	0.703	-16.7309		2.485	-7.25625		2.507	6.80613		0.17	28.8567		0.038	52.3551
	0.929	-16.6906		2.316	-7.11396		2.426	6.93227		-0.257	29.0272		0.145	52.4638
	0.719	-16.6582		2.696	-7.06828		2.421	7.61466		-0.007	29.0959		0.143	52.5073
	0.484	-16.5072		2.751	-7.0411		2.402	8.04007		0.066	29.3772		0.495	52.5268
	0.658	-16.5031		2.31	-6.97457		2.303	8.06664		0.188	29.6812		0.462	52.6213
	1.279	-16.2387		2.669	-6.83894		2.151	8.36553		-0.067	30.1748		0.375	52.632
	1.092	-16.2158		2.549	-6.81678		1.964	8.51067		0.212	30.5882		0.157	52.6642
	0.645	-16.1396		2.846	-6.72081		1.953	8.58337		0.508	30.8255		-0.002	52.6737
	0.991	-16.0363		2.794	-6.56187		1.751	8.67598		0.039	30.8809		0.166	52.7047
	1.074	-15.8816		2.924	-6.49506		1.844	8.69007		-0.022	30.9013		0.474	52.9021
	1.677	-15.8754		2.926	-6.29759		2.145	8.8605		0.292	30.973		0.126	53.0106
	1.218	-15.5993		2.973	-6.06055		1.688	9.08771		0.299	31.0203		-0.019	53.027
	1.63	-15.4353		3.071	-5.73926		2.022	9.23615		0.038	31.0219		0.092	53.2342
	1.275	-15.3279		3.132	-5.55881		1.911	9.23618		0.51	31.0396		0.03	53.5239
	0.909	-15.2793		2.901	-5.47467		2.002	9.56044		-0.178	31.0493		0.044	53.8259
	1.579	-15.0885		2.861	-5.46995		1.83	9.73583		0.036	31.1469		0.418	53.917
	0.857	-15.0755		2.842	-5.42517		1.699	10.0336		-0.017	31.2834		0.161	53.961
	0.919	-15.0195		3.037	-5.41106		1.629	10.3895		0.052	31.3401		0.001	54.3085
	0.847	-15.0091		3.147	-5.36964		1.604	10.6795		-0.066	31.5519		0.09	54.5066
	1.126	-14.9382		3.346	-5.23543		1.624	10.8466		-0.003	31.7681		0.147	54.618
	0.959	-14.9288		3.01	-5.18789		1.483	11.2844		0.603	32.0906		0.291	54.6838
	0.735	-14.886		3.592	-5.18246		1.438	11.4303		0.015	32.2331		0.754	54.7131
	1.222	-14.8792		3.335	-5.17404		1.519	11.6541		-0.02	32.5736		0.16	55.04
	0.902	-14.8781		3.149	-5.16669		1.304	11.6595		0.277	32.7552		0.117	55.3293
	1.051	-14.8579		3.32	-5.07905		1.594	11.673		-0.125	32.7993		0.415	55.3519
	1.236	-14.851		3.263	-5.05108		1.475	11.8642		0.256	33.0952		0.17	55.5196
	1.525	-14.7473		3.476	-4.88753		1.002	11.9731		0.365	33.3151		-0.082	55.5596
	1.402	-14.6817		3.314	-4.79487		1.516	12.0319		0.486	33.3695		0.236	55.7457
	1.096	-14.66		3.521	-4.66584		1.313	12.2553		0.183	33.6065		0.125	56.0367
	1.246	-14.5963		3.255	-4.61874		1.21	12.5627		-0.031	33.7394		0.468	56.1345
	1.259	-14.5402		3.554	-4.47984		1.391	12.976		0.053	33.7688		0.362	56.3089
	1.385	-14.5075		3.491	-4.34716		1.347	12.9979		-0.253	33.8856		0.155	56.4028
	1.278	-14.3727		3.586	-4.05017		1.631	13.4146		0.333	34.0751		0.336	56.8822
	1.156	-14.3544		3.911	-3.82007		1.19	13.5405		-0.005	34.3701		0.333	57.0161
	1.349	-14.2194		3.823	-3.67277		1.37	13.572		-0.137	34.4565		0.314	57.3861
	0.955	-14.125		3.584	-3.59724		1.048	14.0798		0.058	34.5987		0.004	57.7713
	1.426	-14.0878		3.756	-3.5907		0.885	14.496		-0.064	34.748		0.451	57.9901
	1.419	-13.9565		3.933	-3.54949		0.78	14.6698		0.033	35.1765		0.303	58.0197
	1.18	-13.939		4.021	-3.51515		0.901	14.6728		-0.161	35.6795		0.168	58.0251
	1.496	-13.8099		3.752	-3.49042		1.015	14.8974		0.013	36.0674		0.304	58.1961
	1.214	-13.758		4.323	-3.44656		0.931	15.1883		-0.013	36.3705		0.213	58.3477
	1.233	-13.561		3.682	-3.39749		0.887	15.303		-0.426	36.3952		0.144	58.4072
	1.459	-13.4384		3.979	-3.37783		0.946	15.5332		-0.224	36.4072		0.2	58.6351
	1.705	-13.3401		3.985	-3.29146		0.826	15.6127		0.101	36.5741		0.288	58.7077
	1.635	-13.2449		3.593	-3.23155		0.615	16.0791		-0.374	36.6094		0.184	58.7268
	1.64	-13.0907		4.025	-3.08005		0.549	16.5979		0.097	36.7117		0.487	58.9673
	1.657	-12.9271		4.422	-3.00125		0.962	16.9988		0.209	36.973		0.072	59.3518
	1.918	-12.7618		3.882	-2.88157		0.428	17.3849		-0.281	36.9881		0.437	59.3821
	1.586	-12.6775		4.201	-2.87628		0.991	17.5496		0.277	37.0253		0.502	59.8662
	1.787	-12.6521		4.021	-2.76969		0.816	17.5949		0.647	37.2926		0.555	60.2141
	1.655	-12.6442		3.784	-2.68544		0.619	17.8406		-0.279	37.644		0.396	60.7371
	1.159	-12.6026		4.575	-2.51979		0.65	17.9291		0.141	38.1596		0.201	60.7963
	1.7	-12.5784		4.274	-2.34076		0.826	17.9611		-0.21	38.5195		0.179	60.8813
	1.478	-12.5349		4.171	-2.02644		0.615	18.2193		0.031	39.0975		0.041	60.9959
	1.784	-12.5252		4.354	-1.99853		0.746	18.5805		0.127	39.1116		0.234	61.0934
	1.52	-12.4623		4.497	-1.99798		0.207	19.0781		0.333	39.2543		0.672	61.2065
	1.622	-12.4496		4.826	-1.98433		0.424	19.4548		-0.482	39.3482		0.539	61.2971
	1.593	-12.4047		3.841	-1.95902		0.33	20.0716		-0.043	39.4132		0.139	61.485
	1.867	-12.3783		4.112	-1.87165		0.727	20.1979		0.234	39.5854		0.127	61.7488
	1.578	-12.2499		4.651	-1.85388		0.358	20.3644		0.082	39.6418		0.516	61.8884
	1.843	-12.1659		4.554	-1.79053		0.405	20.4398		0.011	39.7085		0.495	62.3394
	2.083	-12.1052		4.878	-1.66517		0.352	20.5448		-0.062	40.2279		0.895	62.6849
	1.874	-12.0347		4.582	-1.61646		0.453	20.7598		0.333	40.6949		0.305	63.2021
	1.902	-11.971		4.314	-1.46359		0.212	21.1369		0.472	41.0289		0.203	63.5221
	2.222	-11.9598		5.038	-1.41182		0.254	21.6282		0.26	41.5141		0.56	63.5881
	1.363	-11.9074		5.136	-1.29925		0.355	21.9701		0.493	41.8366		0.31	63.8069
	1.695	-11.7246		4.635	-1.27598		0.255	22.4869		-0.578	42.0075		0.237	63.8849
	1.738	-11.648		4.791	-1.26887		0.519	22.8361		-0.15	42.1741		0.193	63.9995
	1.687	-11.6301		4.416	-1.26436		0.292	23.0987		0.019	42.2721		0.348	64.077
	1.91	-11.5862		5.254	-1.1408		0.489	23.2777		0.323	42.3701		0.239	64.3819
	1.786	-11.4234		5.107	-1.13524		0.518	23.6537		-0.141	42.7623		0.472	64.876
	1.808	-11.3222		6.115	-0.765558		0.462	24.1608		-0.417	43.2292		0.602	65.2165
	1.939	-11.1803		5.138	-0.693507		0.292	24.4966		-0.02	43.5621		0.492	65.6676
	1.792	-11.1049		5.336	-0.684786		0.131	24.9495		-0.249	44.0454		0.39	65.9362
	1.858	-10.9536		5.243	-0.638339		0.088	25.254		-0.069	44.2694		0.219	66.4404
	1.906	-10.7368		5.351	-0.622018		0.277	25.8098		0.316	44.8542		0.249	66.4718
	1.942	-10.5488		5.291	-0.595973		0.139	26.275		-0.117	44.983		0.536	66.4774
	2.124	-10.3029		5.479	-0.523463		0.654	26.6327		-0.068	45.367		0.225	66.9439
	1.953	-10.3		5.827	-0.397837		0.382	26.9248		-0.013	45.7389		0.198	67.3616
	2.289	-10.2851		6.051	-0.352627		0.073	27.4829		-0.173	46.0448		0.261	67.6391
	2.044	-10.2596		5.078	-0.312309		0.092	27.7201		-0.318	46.55		0.448	68.1447
	2.409	-10.244		5.644	-0.280216		0.031	29.1946		0.241	46.7659		0.449	68.3773
	2.088	-10.2192		5.478	-0.232579		0.046	29.5392		-0.05	47.9577		0.373	68.894
	2.27	-10.1108		5.575	-0.195758		0.013	29.9423		-0.08	48.3064		0.293	69.4981
	2.383	-10.1055		5.53	-0.187047		0.235	30.1726		0.004	48.6123		0.283	69.865
	2.2	-10.0789		6.606	-0.180102		0.07	32.0204		-0.147	49.042		0.466	70.1726
	2.154	-10.026		6.269	-0.17432		-0.095	32.4828		-0.153	49.2327		0.352	70.6049
	2.071	-9.96148		4.891	-0.144138		0.376	32.6637		-0.143	49.6732		0.397	70.7985
	2.522	-9.8867		6.415	-0.112046		-0.297	33.1559		0.121	51.1543		0.443	71.2771
	2.336	-9.86704		5.741	-0.0734846		-0.227	35.1761		-0.108	51.5655		0.473	72.7135
	2.468	-9.82971		6.394	0.0893012		-0.19	35.6242		0.042	51.7051		0.228	73.0969
	1.9	-9.72645		4.753	0.177958		-0.204	38.1321		0.203	52.172		0.35	73.2842
	2.36	-9.62881		5.311	0.218997					0.123	54.2254		0.338	73.7485
	2.484	-9.59835		3.491	2.38912					-0.043	54.6909		0.866	75.7309
	1.902	-9.53905		3.782	2.52688
	2.272	-9.46452		3.531	2.84686
	2.064	-9.41976		3.416	3.41053
	2.313	-9.27055		2.922	3.68893
	2.098	-9.14955		2.98	3.69772
	2.606	-9.12496		2.904	3.8756
	2.59	-8.86493		2.576	4.10805
	2.618	-8.72227		2.332	4.36095
	2.788	-8.45697		3.053	4.51995
	2.994	-8.19866		2.856	4.91252
	2.445	-8.03706		2.658	5.20121
	2.777	-7.99647		3.53	5.30569
	2.872	-7.99009		2.939	5.31202
	2.53	-7.9875		2.535	5.31246
	2.596	-7.93817		2.778	5.50797
	3.044	-7.88086		1.852	5.77811
	2.951	-7.85047		3.153	6.17643
	3.205	-7.80472		2.181	6.53663
	3.258	-7.78172		2.624	6.56084
	2.714	-7.75882		2.617	6.713
	2.845	-7.68375		2.976	6.93901
	2.997	-7.64951		2.066	7.27276
	2.781	-7.58262		1.952	7.38094
	2.793	-7.5691		1.848	7.8195
	2.719	-7.51144		1.762	7.90435
	3.357	-7.37769		2.206	8.36022
	2.816	-7.29451		1.998	8.38999
	3.143	-7.28713		2.185	8.61775
	3.166	-7.11596		2.241	8.84021
	2.812	-7.05198		1.501	9.13735
	3.492	-6.75574		1.414	9.22085
	3.002	-6.75331		1.827	9.32411
	3.084	-6.40369		1.309	9.63963
	3.882	-6.1523		1.581	9.9298
	3.598	-5.80033		1.46	10.1064
	3.51	-5.79825		1.471	10.4245
	3.825	-5.7775		1.703	10.5691
	3.209	-5.77262		1.424	11.3494
	3.96	-5.74258		1.353	11.492
	3.495	-5.71427		1.325	11.7466
	3.59	-5.67552		1.314	11.7876
	3.603	-5.66371		1.454	11.9039
	4.026	-5.61175		1.252	12.1752
	3.518	-5.58156		1.144	12.5203
	3.582	-5.51929		1.167	12.7304
	3.868	-5.4664		1.037	13.041
	3.49	-5.45139		0.98	13.12
	3.867	-5.44194		0.955	13.5328
	3.959	-5.2712		0.916	14.3267
	3.823	-5.19983		1.062	14.3442
	3.774	-5.19737		1.185	14.3938
	3.841	-5.01962		1.192	14.7926
	4	-4.86801		0.917	15.0673
	4.166	-4.74882		0.89	15.18
	3.892	-4.41486		0.745	15.5942
	4.015	-4.18191		0.653	15.6465
	4.516	-3.81628		0.676	16.0303
	4.665	-3.66616		0.691	17.0056
	4.336	-3.63014		0.474	17.2639
	3.882	-3.62913		0.525	17.5941
	3.901	-3.62432		0.582	17.8331
	4.839	-3.58894		0.456	18.1062
	4.357	-3.56724		0.365	18.1461
	4.486	-3.56355		0.337	18.5159
	3.546	-3.53448		0.407	20.1396
	3.448	-3.43607		0.464	20.3208
	5.26	-3.39175		0.331	20.66
	4.165	-3.33605		0.146	20.6912
	5.196	-3.329		-0.052	21.0177
	4.379	-3.29987		0.344	22.9288
	5.027	-3.27377		0.238	23.1995
	4.493	-3.21029		0.106	23.2167
	3.842	-3.05086		0.05	23.5398
	4.755	-3.04721		0.382	25.785
	5.006	-2.81157		-0.041	26.0841
	5.509	-2.55322		0.246	28.8321
	5.635	-2.21894
	5.625	-2.03186
	6.29	-1.84087
	5.42	-1.68945
	5.378	-1.68366
	5.806	-1.66913
	5.463	-1.5809
	5.563	-1.55164
	5.052	-1.5478
	5.494	-1.53217
	6.834	-1.51132
	5.796	-1.50525
	5.451	-1.50002
	6.633	-1.48001
	6.898	-1.41042
	4.614	-1.29146
	4.642	-1.14748
	4.448	-0.864962
	5.776	-0.495299
	3.496	-0.252343
	3.456	0.139678
	4.538	0.267654
	5.595	0.59968
	3.567	0.644252
	4.747	0.646889
	4.273	0.668135
	3.2	0.68282
	3.156	0.741017
	4.6	0.776062
	5.145	0.809699
	3.027	0.954844
	3.64	0.963295
	3.292	0.985652
	3.636	1.07687
	2.996	1.37411
	3.372	1.72679
	3.065	1.95078
	2.431	2.44333
	2.614	2.59414
	2.251	3.01046
	3.223	3.10034
	2.999	3.14779
	2.528	3.15701
	1.877	3.24985
	2.643	3.30608
	2.417	3.34081
	3.231	3.45891
	3.129	3.47833
	2.531	3.56167
	3.051	3.85564
	2.886	4.15296
	2.683	4.38601
	2.303	4.75224
	2.172	4.91568
	2.339	5.28888
	2.142	5.58678
	2.229	5.65547
	2.75	5.71246
	1.912	5.74764
	2.144	5.90642
	1.955	5.91407
	2.003	5.9552
	2.09	6.21794
	2.287	6.59605
	2.262	6.79674
	2.01	7.12761
	1.853	7.23866
	1.915	7.62715
	1.686	7.91267
	1.75	8.28102
	1.469	8.3124
	1.431	8.3432
	1.58	8.34719
	1.471	8.69016
	1.633	8.94069
	1.628	9.15156
	1.289	9.50581
	1.512	9.59511
	1.448	9.97418
	1.588	10.1999
	1.08	10.7083
	1.153	10.8607
	1.105	11.1043
	0.969	11.3651
	1.169	11.5914
	0.923	11.9064
	1.131	11.942
	1.178	12.2681
	1.071	12.5464
	0.856	13.5956
	0.875	13.8261
	0.982	14.0318
	0.845	14.3021
	0.659	14.3502
	0.937	14.6826
	0.822	14.9236
	0.797	16.4903
	0.667	16.7199
	0.542	16.755
	0.334	17.109
	0.623	17.3359
	0.464	19.2324
	0.452	19.5477
	0.416	19.759
	0.418	22.2247

## Sheet: Figure 3f
Figure 3f
Silicone CY 52-276 9:10, wetting ridge shape, rH = 15%
	t = 21s			t = 43s			t = 66s			t = 77s			t = 85s
	U_z (µm)	r-R (µm)		U_z (µm)	r-R (µm)		U_z (µm)	r-R (µm)		U_z (µm)	r-R (µm)		U_z (µm)	r-R (µm)
	-0.645	-70.6367		-0.331	-64.2642		-0.34	-53.503		-0.372	-45.8732		0.006	-30.4084
	-0.79	-68.886		-0.473	-62.5015		-0.355	-52.1026		0.067	-44.1846		-0.17	-29.1493
	-0.668	-67.4995		-0.676	-61.1197		-0.445	-51.7855		-0.159	-42.9132		0	-28.7932
	-0.624	-67.1129		-0.831	-60.7291		-0.457	-50.4725		-0.087	-42.474		0.009	-27.5804
	-0.709	-66.0075		-0.579	-59.4023		-0.549	-50.0506		0.009	-41.5345		-0.016	-27.1338
	-0.74	-65.7899		-0.313	-58.9593		-0.403	-49.0456		0.007	-41.2632		0.017	-26.2403
	-0.763	-65.299		-0.664	-57.9808		-0.56	-48.7941		0.02	-40.7212		0.004	-25.9359
	-0.781	-64.3419		-0.506	-57.6766		-0.234	-48.2777		0.084	-39.9376		-0.062	-25.4527
	-0.72	-64.0114		-0.611	-57.115		-0.338	-47.5748		-0.156	-39.5564		0.15	-24.666
	-0.842	-63.4431		-0.661	-56.5149		-0.574	-47.4224		-0.026	-38.9518		-0.018	-24.3555
	-0.769	-62.8196		-0.662	-56.3001		-0.247	-47.0679		-0.187	-38.5302		-0.194	-23.7703
	-0.845	-62.6112		-0.472	-55.8839		-0.792	-46.4669		-0.039	-38.2682		0.099	-23.3577
	-0.896	-62.2384		-0.808	-55.2704		-0.442	-45.9477		-0.009	-37.8563		0.111	-23.0677
	-0.921	-61.5599		-0.589	-54.8388		-0.319	-45.7248		-0.424	-37.1456		-0.016	-22.7032
	-0.664	-61.1502		-0.769	-54.5356		-0.2	-45.3236		-0.224	-37.1352		-0.332	-22.0353
	-0.887	-60.8106		-0.718	-54.1107		-0.266	-44.615		-0.105	-36.9318		0.077	-22.0264
	-0.874	-60.3851		-0.731	-53.3867		-0.329	-44.5139		-0.426	-36.5355		0.151	-21.8088
	-0.746	-59.6784		-0.702	-53.3731		-0.727	-44.3512		-0.113	-36.1113		0.006	-21.461
	-0.773	-59.6405		-0.645	-53.15		-0.742	-43.9976		0.107	-35.5901		-0.051	-21.0451
	-0.806	-59.3794		-0.701	-52.7284		-0.375	-43.5467		-0.242	-35.335		0.184	-20.5106
	-0.907	-59.0019		-0.861	-52.2696		-0.5	-42.9362		-0.346	-35.2649		0.218	-20.3129
	-0.768	-58.5208		-0.663	-51.7131		-0.437	-42.7447		-0.088	-34.8289		0.092	-20.2507
	-0.804	-58.127		-0.701	-51.4477		-0.424	-42.658		-0.249	-34.3468		0.037	-19.8554
	-0.844	-57.9465		-0.49	-51.3749		-0.098	-42.2367		0.256	-34.1814		-0.089	-19.3498
	-1.011	-57.6816		-0.738	-50.9102		-0.228	-41.7362		0.427	-33.9209		0.091	-19.1949
	-0.823	-57.6401		-0.88	-50.3813		-0.564	-41.4545		-0.265	-33.6251		0.149	-19.0028
	-0.813	-57.1589		-0.745	-50.2362		-0.521	-41.2783		-0.129	-33.4768		0.032	-18.6918
	-0.852	-56.5998		-1.011	-49.9758		-0.428	-40.9595		-0.326	-33.1001		0.046	-18.5609
	-0.961	-56.4768		-0.908	-49.6052		-0.248	-40.8426		0.097	-32.6204		0.071	-18.209
	-0.805	-56.193		-0.8	-49.4944		-0.59	-40.448		-0.127	-32.5303		0.17	-17.8487
	-0.845	-55.8126		-0.725	-49.0787		-0.659	-39.9549		-0.228	-32.2944		0.161	-17.7422
	-0.778	-55.6648		-0.626	-48.7194		-0.281	-39.8843		-0.114	-31.901		-0.025	-17.6707
	-0.91	-55.2747		-0.859	-48.5615		-0.399	-39.8479		-0.275	-31.6068		0.089	-17.4699
	-0.88	-54.9218		-0.653	-48.4659		-0.714	-39.5931		-0.216	-31.3273		0.21	-17.0863
	-0.89	-54.7614		-0.867	-48.2241		-0.044	-39.2212		0.049	-31.2266		0.155	-16.8282
	-0.984	-54.6573		-1.046	-47.7985		-0.338	-38.9102		-0.156	-31.0253		0.156	-16.5902
	-0.949	-54.4338		-0.728	-47.5097		-0.443	-38.614		0.09	-30.7023		0.006	-16.4181
	-0.939	-53.9744		-0.868	-47.1743		-0.374	-38.4058		0.102	-30.6434		0.147	-16.2691
	-0.896	-53.6739		-0.806	-47.0631		-0.382	-38.2438		-0.113	-30.1633		0.015	-16.0183
	-0.912	-53.3809		-1.052	-46.8629		-0.132	-37.9685		-0.164	-29.7616		0.054	-15.9318
	-1.187	-53.3059		-0.792	-46.5181		-0.421	-37.9104		0.171	-29.746		0.1	-15.5382
	-1.805	-53.2403		-0.758	-46.4528		-0.841	-37.4216		-0.363	-29.6365		0.077	-15.1633
	-0.393	-53.0215		-0.639	-45.9509		-0.325	-36.974		0	-29.5627		0.159	-15.0237
	-0.989	-52.6886		-0.875	-45.5451		-0.186	-36.8892		0.048	-29.3969		0.006	-14.9544
	-0.854	-52.6099		-0.649	-45.4959		-0.185	-36.8056		-0.046	-28.9324		0.132	-14.8047
	-1.004	-52.1385		-0.914	-45.3911		-0.627	-36.8053		0.057	-28.8908		0.312	-14.4059
	-0.776	-51.7341		-0.81	-45.2956		-0.656	-36.6055		0.031	-28.4529		0.052	-14.3193
	-0.929	-51.6055		-1.45	-45.1291		-0.683	-36.1484		0.013	-28.3092		0.104	-13.9534
	-1.061	-51.5507		-0.598	-44.625		-0.447	-36.0834		-0.209	-28.0747		0.205	-13.7791
	-0.908	-51.4206		-1.133	-44.5558		-0.557	-35.6475		-0.293	-27.8186		0.307	-13.775
	-1.056	-51.2822		-0.975	-44.1028		-0.297	-35.3895		-0.224	-27.7803		0.037	-13.6072
	-1.064	-50.7771		-0.967	-43.9987		-0.319	-35.3383		-0.539	-27.755		-0.059	-13.3491
	-0.862	-50.6668		-1.018	-43.9589		-0.706	-35.2193		-0.005	-27.2575		0.207	-13.3392
	-0.795	-50.2091		-0.732	-43.6892		-0.183	-34.9909		-0.595	-27.021		0.189	-12.8611
	-0.919	-50.0984		-0.862	-43.465		-0.229	-34.9278		-0.198	-26.8234		0.279	-12.6565
	-0.868	-50.0901		-1.859	-43.374		-0.41	-34.9264		-0.622	-26.7711		0.117	-12.4761
	-1.282	-49.8055		-0.801	-43.3612		-0.682	-34.3967		0.038	-26.7028		0.243	-12.4557
	-0.949	-49.5032		-0.745	-42.7925		-0.089	-34.1583		-0.149	-26.4751		0.192	-12.4015
	-0.937	-49.4788		-0.816	-42.5674		-0.044	-33.848		-0.121	-26.1279		0.229	-12.1789
	-1.252	-49.4421		-0.97	-42.3856		-0.667	-33.8317		-0.27	-25.9698		0.195	-11.8719
	-1.003	-48.8626		-1.303	-42.2729		-0.556	-33.8132		-0.016	-25.8964		0.283	-11.7143
	-0.946	-48.5938		-0.819	-42.1805		-0.785	-33.5791		-0.094	-25.5262		0.228	-11.3529
	-1.814	-48.4467		-0.873	-41.9675		-0.686	-33.2252		-0.009	-25.3408		0.207	-11.2444
	-0.962	-48.3792		-0.994	-41.5704		-0.511	-33.0517		-0.24	-25.2498		0.258	-11.1478
	-0.888	-48.2786		-1.039	-41.4174		-0.699	-32.9674		-0.105	-25.1488		0.134	-11.1001
	-0.966	-48.0317		-0.969	-41.3821		-0.294	-32.612		-0.063	-24.9781		0.127	-11.023
	-1.016	-47.6002		-0.846	-40.9066		-0.559	-32.3454		-0.051	-24.8737		0.327	-10.854
	-0.967	-47.4048		-0.878	-40.8509		-0.64	-32.3206		-0.1	-24.4414		0.175	-10.7896
	-0.827	-47.373		-0.929	-40.7311		-0.712	-32.2617		-0.113	-24.1175		0.393	-10.4527
	-1.017	-46.9301		-1.099	-40.5993		-0.378	-32.1913		-0.024	-24.0023		0.742	-10.1702
	-1.251	-46.9079		-0.411	-40.5536		-0.401	-31.9999		-0.316	-23.9969		0.294	-9.97615
	-1.847	-46.7443		-1.178	-40.2601		-0.242	-31.9097		-0.507	-23.8194		0.84	-9.88442
	-0.824	-46.6345		-0.939	-40.2013		-0.572	-31.4677		0.015	-23.8117		0.162	-9.87372
	-0.967	-46.5328		-0.602	-39.7182		-0.566	-31.1154		-0.333	-23.6783		0.291	-9.75421
	-1.957	-46.2993		-0.946	-39.3794		-0.593	-30.9617		0.146	-23.3005		0.75	-9.47911
	-0.996	-46.2184		-0.815	-39.3368		-0.483	-30.8999		-0.008	-23.2421		0.079	-9.40866
	-0.834	-45.7369		-0.998	-39.2656		-0.653	-30.804		-0.098	-23.1741		0.833	-9.34904
	-0.681	-45.3557		-0.822	-39.0357		-0.341	-30.7903		-0.206	-22.7836		0.234	-8.97352
	-1.815	-45.2796		-1.04	-38.9983		-0.783	-30.7399		0.153	-22.5988		0.527	-8.80169
	-0.956	-45.2337		-0.885	-38.8643		-0.61	-30.6138		0.11	-22.5371		0.344	-8.79951
	-1.227	-45.2179		-0.435	-38.5225		-0.408	-30.2408		-0.103	-22.288		0.583	-8.64681
	-0.937	-45.0382		-0.7	-38.4047		-0.683	-30.1966		0.079	-22.2758		0.67	-8.62673
	-0.991	-44.9796		-0.991	-38.2906		-0.241	-30.1267		-0.083	-22.1032		0.381	-8.45713
	-0.975	-44.8675		-1.005	-37.8642		-0.773	-29.7049		-0.152	-22.0742		0.717	-8.39482
	-1.117	-44.4571		-0.7	-37.7357		-0.521	-29.3839		-0.165	-22.0496		0.798	-8.04846
	-0.98	-44.3747		-0.836	-37.6117		-0.257	-29.3637		0.053	-21.5938		0.807	-7.87734
	-1.963	-44.2773		-0.97	-37.389		-0.341	-29.1841		0.02	-21.4215		0.367	-7.82982
	-1.363	-43.8054		-0.66	-37.3425		-0.27	-29.1565		-0.047	-21.3579		0.448	-7.65781
	-1.184	-43.6332		-0.977	-37.2347		-0.454	-28.9707		0.015	-21.1632		0.285	-7.61312
	-1.104	-43.5662		-1.015	-37.1291		-0.265	-28.9443		-0.615	-21.0588		0.383	-7.59977
	-1.235	-43.3054		-0.932	-37.0483		-0.716	-28.944		0.05	-21.0158		0.216	-7.51655
	-1.309	-43.2907		-0.948	-36.5523		-0.31	-28.4609		-0.303	-20.759		0.418	-7.3215
	-1.305	-43.0828		-1.005	-36.4765		-0.397	-28.2695		0.18	-20.5064		0.803	-7.18133
	-0.506	-43.0615		-0.862	-36.3437		-0.583	-28.2216		0.336	-20.462		0.911	-7.15409
	-0.393	-43		-0.908	-36.1508		-0.636	-27.9104		0.026	-20.2826		0.302	-6.94986
	-0.984	-42.5262		-0.978	-36.0996		-0.64	-27.8858		-0.129	-20.1507		0.334	-6.69721
	-0.728	-42.2874		-0.811	-35.9584		-0.312	-27.8278		0.013	-19.9657		0.385	-6.57099
	-0.405	-42.241		-0.941	-35.9547		-0.197	-27.8047		0.065	-19.8144		0.81	-6.49521
	-1.238	-42.0695		-1.093	-35.6224		-0.259	-27.5573		0.072	-19.7159		0.922	-6.43726
	-1.158	-41.9878		-1.065	-35.3817		-0.507	-27.3156		-0.126	-19.5789		0.882	-6.4139
	-1.287	-41.8957		-1.036	-35.3523		-0.695	-27.2613		0.023	-19.5662		0.997	-6.39473
	-1.076	-41.8885		-0.866	-35.1313		-0.314	-27.0857		-0.085	-19.53		0.92	-6.19747
	-1.097	-41.515		-0.699	-35.1307		-0.663	-26.9196		0.035	-19.4018		0.969	-6.14127
	-0.927	-41.2566		-0.922	-34.7262		-0.382	-26.7493		0.049	-19.1863		1.131	-5.92625
	-0.999	-41.1788		-0.932	-34.6304		-0.488	-26.4335		0.156	-18.9367		0.943	-5.70392
	-1.085	-41.0095		-0.856	-34.4689		-0.627	-26.3888		0.014	-18.6348		0.957	-5.63297
	-1.438	-40.8409		-0.878	-34.4112		-0.187	-26.3415		0.054	-18.5544		0.925	-5.53585
	-1.304	-40.6031		-1.036	-34.3715		0.001	-26.2996		0.213	-18.5112		0.943	-5.53498
	-0.934	-40.4997		-1.036	-34.2869		-0.54	-26.2814		0.122	-18.4565		0.894	-5.44308
	-1.868	-40.3351		-0.757	-34.088		-0.731	-26.149		0.063	-18.3266		1.036	-5.40347
	-0.978	-40.165		-1.008	-33.8529		-0.561	-25.8965		-0.17	-18.2572		1.19	-5.29902
	-1.143	-40.1329		-1.047	-33.5382		-0.265	-25.6278		-0.197	-18.2418		0.882	-5.0741
	-0.936	-40.132		-0.83	-33.3379		-0.509	-25.3241		-0.021	-18.0506		1.125	-4.99931
	-0.627	-39.931		-1.065	-33.17		0.005	-25.2663		0.606	-17.8092		1.182	-4.98263
	-0.797	-39.745		-1.808	-33.1584		-0.558	-25.0306		0.597	-17.7034		1.182	-4.74752
	-1.038	-39.3702		-0.666	-33.0667		-0.503	-25.0049		0.138	-17.6982		1.119	-4.52837
	-1.058	-39.0416		-0.754	-33.009		-0.68	-24.9968		-0.004	-17.6664		1.187	-4.51151
	-0.999	-38.9351		-1.04	-32.8401		-0.34	-24.892		0.061	-17.3091		1.86	-4.44028
	-0.941	-38.9117		-0.788	-32.8232		-0.395	-24.8594		0.056	-17.1573		1.3	-4.38674
	-0.925	-38.8553		-0.926	-32.5705		-0.282	-24.6734		0.109	-17.0587		1.18	-4.37869
	-1.024	-38.6695		-0.883	-32.3502		0.209	-24.4482		-0.477	-16.837		1.825	-4.26205
	-1.09	-38.6532		-1.075	-32.2945		-0.117	-24.3434		0.287	-16.8331		1.409	-4.23186
	-1.885	-38.6332		-0.812	-32.1761		-0.079	-24.318		0.103	-16.8224		1.146	-3.8465
	-0.897	-38.3819		-0.811	-32.1088		-0.136	-24.2784		0.309	-16.6992		1.172	-3.82527
	-0.95	-38.0596		-1.2	-31.7035		-0.371	-23.9183		-0.03	-16.5677		1.167	-3.77903
	-1.19	-37.9838		-1.098	-31.5727		-0.611	-23.6017		-0.127	-16.3913		1.971	-3.69793
	-1.065	-37.9253		-1.026	-31.4728		-0.233	-23.5501		0.203	-16.1266		1.288	-3.63369
	-1.026	-37.9158		-0.838	-31.2692		-0.474	-23.4848		0.1	-16.0259		1.24	-3.61809
	-1.261	-37.5006		-1.046	-31.1793		0.099	-23.3957		0.013	-16.0257		1.339	-3.58958
	-0.964	-37.3089		-0.75	-31.152		-0.078	-23.3844		0.205	-15.85		1.21	-3.35296
	-1.17	-37.3074		-0.734	-30.9838		-0.478	-23.3415		0.363	-15.8405		1.832	-3.25278
	-0.983	-37.2461		-0.387	-30.8855		-0.473	-23.2454		0.247	-15.7959		1.909	-3.24117
	-1.114	-36.9179		-1.046	-30.8512		-0.04	-23.0906		0.195	-15.7468		1.826	-3.19884
	-1.066	-36.9132		-0.998	-30.3267		-0.064	-22.8677		0.095	-15.7201		1.812	-3.18392
	-0.892	-36.8855		-0.976	-30.3067		-0.308	-22.6252		0.089	-15.3658		1.832	-2.8218
	-1.098	-36.7413		-0.43	-30.2423		-0.046	-22.5524		0.294	-15.0976		1.191	-2.78223
	-1.016	-36.6102		-0.955	-30.199		-0.11	-22.5301		0.165	-15.0866		1.341	-2.75029
	-1.135	-36.4276		-0.865	-30.0577		-0.05	-22.3322		0.629	-15.0828		1.417	-2.73841
	-1.148	-36.0427		-0.704	-29.9915		-0.461	-22.2254		-0.006	-15.0286		2.104	-2.72757
	-1.072	-35.9668		-0.757	-29.8691		-0.059	-22.1899		0.271	-14.5759		1.242	-2.70153
	-1.13	-35.9275		-0.764	-29.8612		-0.003	-22.1615		0.461	-14.573		1.785	-2.67609
	-0.959	-35.7698		-0.776	-29.4582		-0.464	-22.1075		0.353	-14.5602		2.022	-2.66673
	-0.98	-35.7526		-0.808	-29.1998		-0.032	-21.7954		0.303	-14.4795		2.165	-2.53987
	-1.034	-35.7011		-0.902	-29.1994		-0.126	-21.536		0.045	-14.3386		2.041	-2.34563
	-0.971	-35.5936		-0.327	-29.1163		0.364	-21.5023		0.011	-14.3088		2.129	-2.15577
	-0.999	-35.5663		-0.723	-29.1053		-0.123	-21.4946		0.221	-14.3084		2.032	-2.15512
	-0.918	-35.1534		-0.45	-28.7509		-0.041	-21.451		0.202	-14.1681		1.948	-2.08758
	-1.243	-34.8404		-0.493	-28.5931		-0.022	-20.9453		0.153	-14.0604		2.117	-2.03194
	-1.025	-34.8382		-0.787	-28.5308		-0.141	-20.8569		0.127	-13.9292		2.186	-2.02496
	-0.981	-34.7866		-1.155	-28.4929		0.134	-20.8083		0.218	-13.6418		1.344	-1.97976
	-1.079	-34.7507		-0.626	-28.4337		-0.251	-20.7665		0.269	-13.4571		2.044	-1.96396
	-1.103	-34.2137		-0.982	-28.3076		-0.024	-20.7186		0.295	-13.43		2.171	-1.93051
	-0.515	-34.1994		-0.755	-28.287		-0.082	-20.7082		0.642	-13.3359		2.093	-1.73842
	-1.079	-34.1504		-0.806	-28.2103		-0.316	-20.6612		0.756	-13.3214		2.45	-1.71516
	-0.915	-34.1487		-0.982	-28.1007		-0.176	-20.6238		0.431	-13.307		2.183	-1.67166
	-0.869	-34.0417		-1.032	-28.0289		0.178	-20.5327		0.531	-13.1305		2.938	-1.65966
	-1.006	-33.8787		-0.635	-27.7523		0.018	-20.3511		0.33	-13.0422		2.976	-1.56921
	-1.09	-33.8761		-0.707	-27.3738		-0.166	-20.2415		0.258	-12.9348		2.146	-1.34734
	-1.135	-33.8442		-0.772	-27.2333		-0.032	-19.9217		-0.027	-12.7371		1.95	-1.32945
	-1.087	-33.6887		-0.808	-27.2181		-0.047	-19.7464		0.235	-12.6938		2.928	-1.30736
	-1.086	-33.5732		-0.722	-27.1554		-0.165	-19.6953		0.556	-12.6527		2.24	-1.30054
	-1.027	-33.3869		-0.774	-27.0604		0.074	-19.5066		0.166	-12.5796		2.081	-1.29234
	-0.999	-32.9894		-0.761	-27.0259		-0.346	-19.4466		0.757	-12.545		3.007	-1.29194
	-0.361	-32.755		-0.584	-26.7954		0.017	-19.3695		0.681	-12.287		2.216	-1.28512
	-1.08	-32.7317		-0.656	-26.6689		-0.061	-19.3115		0.089	-12.167		2.828	-1.09819
	-0.998	-32.641		-0.788	-26.573		-0.399	-19.2855		0.609	-12.1082		3.129	-1.0835
	-0.521	-32.6079		-0.654	-26.5519		-0.148	-19.1797		0.399	-12.0643		3.102	-1.02695
	-0.929	-32.5835		-0.905	-26.3386		-0.493	-19.1164		0.576	-12.0267		2.931	-0.968067
	-0.99	-32.5179		-0.462	-26.2944		-0.212	-18.9139		0.613	-11.8688		2.127	-0.891848
	-1.232	-32.3841		-0.434	-26.1962		0.073	-18.8449		0.364	-11.808		3.153	-0.830824
	-0.863	-32.2752		-0.778	-26.0284		0.021	-18.8431		0.194	-11.748		3.624	-0.784817
	-0.961	-32.1367		-0.433	-26.0112		-0.159	-18.7742		0.812	-11.6125		3.367	-0.735978
	-1.005	-31.9102		-0.81	-25.5749		-0.256	-18.6834		0.734	-11.5908		3.724	-0.722929
	-0.96	-31.8281		-0.692	-25.569		0.082	-18.379		0.439	-11.5761		3.473	-0.72158
	-1.031	-31.7246		-0.608	-25.5349		0.08	-18.2952		0.314	-11.1114		3.818	-0.701231
	-1.076	-31.7119		-0.666	-25.4627		0.134	-18.0837		0.498	-11.1109		2.937	-0.625486
	-0.849	-31.5869		-0.154	-25.2863		0.147	-18.0609		0.533	-11.1092		3.564	-0.567204
	-0.534	-31.4049		-0.75	-25.2413		0.344	-17.9942		0.858	-10.9983		4.008	-0.563683
	-1.034	-31.1402		-0.644	-25.1802		0.088	-17.9564		0.747	-10.9682		2.935	-0.535753
	-0.901	-31.0959		-0.337	-25.0937		0.031	-17.8695		0.612	-10.9435		3.787	-0.521369
	-1.124	-31.0257		-0.318	-24.8827		-0.191	-17.8624		0.398	-10.8669		3.443	-0.500813
	-0.998	-30.9669		-0.414	-24.8711		0.164	-17.645		0.887	-10.7877		2.29	-0.491539
	-1.022	-30.7317		-0.429	-24.4579		0.25	-17.6412		0.386	-10.7319		3.532	-0.487457
	-1.365	-30.6788		-0.458	-24.39		-0.006	-17.5908		0.445	-10.6228		4.156	-0.448789
	-1.057	-30.6436		-0.609	-24.3183		0.229	-17.1427		0.301	-10.4914		4.866	-0.398919
	-0.898	-30.3903		-0.656	-24.2981		0.119	-17.1386		1.199	-10.3602		3.491	-0.382177
	-1.031	-30.387		-0.301	-24.2628		0.064	-17.1316		0.904	-10.265		4.483	-0.381796
	-1.012	-30.3366		-0.723	-24.1408		0.136	-16.9121		0.323	-10.1572		3.517	-0.364713
	-0.805	-29.7816		-0.744	-24.0107		0.065	-16.8324		0.886	-10.1192		3.921	-0.334184
	-0.913	-29.775		-0.507	-24.0013		0.239	-16.7684		1.035	-9.94391		3.104	-0.321081
	-1.01	-29.7279		-0.81	-23.9243		-0.058	-16.7374		1.003	-9.81589		3.968	-0.320354
	-0.904	-29.6659		-0.43	-23.8972		0.092	-16.7171		0.911	-9.77495		3.848	-0.313904
	-1.105	-29.545		-0.449	-23.823		0.21	-16.6808		0.882	-9.71504		4.939	-0.307324
	-0.946	-29.5209		-0.799	-23.548		0.024	-16.4984		1.111	-9.70867		4.851	-0.303235
	-0.934	-29.4552		-0.608	-23.3639		-0.329	-16.4698		0.944	-9.64228		4.179	-0.27857
	-0.788	-29.4013		-0.177	-23.2708		0.18	-16.4021		0.91	-9.58632		3.765	-0.271676
	-0.96	-29.3264		-0.567	-23.1894		0.152	-16.2492		0.472	-9.52726		4.476	-0.271349
	-1.072	-29.2685		-0.506	-23.028		0.454	-16.1466		0.748	-9.374		4.339	-0.215715
	-0.964	-29.1572		-0.359	-22.9921		0.686	-16.1082		0.699	-9.33816		4.473	-0.193811
	-1.181	-28.9597		-0.583	-22.6475		0.045	-15.9986		0.863	-9.28234		4.288	-0.189635
	-0.669	-28.728		-0.433	-22.5935		0.16	-15.6879		0.956	-9.25351		3.35	-0.184933
	-0.928	-28.6193		-0.832	-22.5421		0.01	-15.5911		0.714	-8.96799		4.207	-0.178764
	-1.133	-28.5384		-0.653	-22.492		0.228	-15.4777		0.829	-8.95607		4.767	-0.173831
	-0.934	-28.3781		-0.499	-22.4468		0.218	-15.4499		0.878	-8.84996		4.437	-0.146727
	-0.76	-28.2412		-0.493	-22.4388		0.331	-15.4169		1.04	-8.69421		4.085	-0.138539
	-0.99	-27.9925		-0.541	-22.3078		0.26	-15.3967		1.038	-8.66666		3.558	-0.132029
	-0.795	-27.9289		-0.499	-22.302		0.22	-15.3093		0.865	-8.65401		4.594	-0.120038
	-0.776	-27.8896		-0.505	-22.2169		0.241	-15.2811		0.981	-8.63447		4.003	-0.118939
	-0.505	-27.8139		-0.791	-22.0464		0.572	-15.1576		1.09	-8.50111		3.558	-0.104552
	-0.778	-27.7359		-0.497	-21.8884		0.289	-15.0621		1.024	-8.44212		4.053	-0.0946056
	-1.069	-27.702		-0.127	-21.8606		0.552	-14.973		1.222	-8.36403		4.082	-0.088895
	-0.872	-27.6562		-0.751	-21.4883		0.06	-14.8744		0.87	-8.32347		4.163	-0.0830079
	-0.919	-27.4251		-0.474	-21.47		0.388	-14.651		1.117	-8.16696		3.876	-0.054056
	-1.027	-27.4066		-0.426	-21.2883		0.579	-14.5946		0.78	-8.09661		3.802	-0.0243813
	-0.875	-27.3647		-0.518	-21.177		0.304	-14.5531		0.849	-8.0163		4.008	-0.0195514
	-0.788	-27.2289		-0.224	-21.1682		0.347	-14.3688		1.089	-8.00208		3.907	-0.00602635
	-1.149	-26.9343		-0.258	-21.1636		0.643	-14.3128		1.091	-7.83069		3.92	0.0245283
	-0.395	-26.8436		-0.139	-21.0559		0.206	-14.18		0.941	-7.69554		4.337	0.0268867
	-0.808	-26.698		-0.21	-20.9754		0.51	-14.1021		1.492	-7.68805		4.371	0.0609034
	-0.951	-26.4219		-0.196	-20.9265		0.45	-14.0755		1.323	-7.59637		4.544	0.075642
	-1.014	-26.4151		-0.142	-20.8278		0.496	-14.0678		1.04	-7.55359		3.921	0.089176
	-0.844	-26.4113		-0.475	-20.7042		0.087	-13.9029		1.326	-7.53012		4.162	0.114974
	-0.868	-26.3462		-0.311	-20.5767		0.49	-13.8783		1.192	-7.46253		3.223	0.120528
	-0.713	-26.2273		-0.181	-20.5161		0.285	-13.8473		1.905	-7.44951		4.154	0.13621
	-0.884	-26.1804		-0.315	-20.2579		0.472	-13.8161		0.824	-7.3301		3.47	0.137607
	-0.913	-26.0673		-0.591	-20.2296		0.479	-13.6812		0.983	-7.31375		3.731	0.151073
	-1.072	-26.0446		-0.458	-20.2281		0.417	-13.5739		1.111	-7.17171		3.817	0.172952
	-0.811	-25.972		-0.207	-20.2169		0.295	-13.5214		0.777	-7.15315		4.158	0.190131
	-0.531	-25.7329		-0.517	-19.8153		0.555	-13.2793		1.053	-7.14655		4.205	0.20375
	-0.56	-25.638		-0.529	-19.7737		0.715	-13.1991		1.729	-6.87086		3.747	0.281768
	-0.823	-25.463		-0.218	-19.6593		0.421	-12.9973		0.935	-6.80543		4.151	0.306476
	-0.944	-25.4616		-0.582	-19.6583		0.323	-12.9327		1.003	-6.78357		3.999	0.333081
	-0.882	-25.2808		-0.009	-19.6537		0.727	-12.924		1.556	-6.74562		4.044	0.355453
	-0.806	-25.1382		-0.268	-19.5751		0.404	-12.8756		1.128	-6.68563		4.789	1.29176
	-0.883	-24.9989		-0.172	-19.3591		0.901	-12.7772		1.342	-6.52636		3.764	2.0745
	-0.707	-24.8591		-0.238	-19.3588		0.094	-12.7654		0.893	-6.50219		3.984	2.1264
	-0.711	-24.8184		-0.439	-19.3185		0.847	-12.7469		1.235	-6.49933		4.29	2.33704
	-1.007	-24.7575		-0.507	-19.0933		0.432	-12.6988		1.278	-6.45059		4.245	2.89838
	-0.737	-24.7347		-0.212	-19.0781		1.007	-12.5668		1.451	-6.38197		4.884	3.28567
	-0.854	-24.622		-0.377	-18.9323		0.677	-12.5561		1.163	-6.23653		2.94	3.38312
	-0.758	-24.6178		-0.207	-18.6986		0.761	-12.5497		1.604	-6.11052		4.096	3.50524
	-0.806	-24.5184		-0.061	-18.5853		0.618	-12.5469		1.329	-6.03357		3.42	4.03192
	-0.36	-24.4737		-0.354	-18.5791		0.288	-12.1713		1.06	-5.99893		4.131	4.06769
	-0.273	-24.3206		-0.124	-18.4824		1.016	-12.1341		1.25	-5.9156		3.568	4.24063
	-0.834	-24.2252		-0.212	-18.2348		1.112	-12.0729		1.29	-5.89484		3.256	4.30997
	-0.775	-24.1871		0.068	-18.2303		0.55	-12.0482		1.693	-5.81919		3.811	4.5199
	-0.994	-23.8116		-0.124	-18.22		0.796	-11.9916		1.394	-5.62463		3.684	4.91186
	-0.378	-23.7544		-0.16	-18.2104		0.802	-11.7243		1.532	-5.5592		3.197	4.9992
	-0.332	-23.674		0.059	-18.2035		0.453	-11.7077		1.584	-5.55386		4.003	5.17978
	-0.547	-23.5725		0.451	-18.1376		0.732	-11.6703		1.59	-5.54945		2.867	5.20968
	-0.414	-23.5615		-0.177	-18.111		0.565	-11.5896		1.566	-5.54014		3.16	5.81532
	-0.302	-23.2563		0.082	-17.8066		0.461	-11.5151		1.727	-5.50015		3.121	6.2731
	-0.693	-23.2379		-0.098	-17.7573		0.914	-11.4803		1.295	-5.46821		2.938	6.32029
	-0.53	-23.2377		-0.039	-17.6516		0.927	-11.4344		1.539	-5.40533		3.145	6.45576
	-0.696	-23.175		-0.247	-17.5175		0.655	-11.2517		1.609	-5.37978		2.872	6.5068
	-0.601	-23.1618		-0.03	-17.4873		0.564	-11.2203		1.772	-5.32552		3.049	6.54456
	-0.385	-23.1282		-0.074	-17.3415		0.875	-11.1919		1.49	-5.16485		2.441	6.57448
	-0.382	-22.8517		-0.091	-17.3152		0.529	-11.1727		1.708	-5.02282		2.948	6.68639
	-0.764	-22.8129		0.444	-16.9431		0.786	-11.0783		1.759	-4.93452		3.104	6.84907
	-0.492	-22.5907		-0.173	-16.911		0.754	-10.969		1.703	-4.85143		2.477	6.88969
	-0.157	-22.5306		-0.027	-16.8382		0.821	-10.8267		1.813	-4.84085		3.205	7.23672
	-0.265	-22.5116		0.065	-16.8335		0.908	-10.714		2.122	-4.7792		2.882	7.81349
	-0.724	-22.4724		0.036	-16.8329		0.829	-10.6082		1.894	-4.72335		2.704	7.86899
	-0.746	-22.3174		0.394	-16.7379		0.628	-10.5533		1.968	-4.68747		2.933	7.95431
	-0.494	-22.1923		-0.322	-16.7003		0.756	-10.4747		1.864	-4.65286		2.884	8.09057
	-0.857	-21.863		-0.035	-16.6956		0.699	-10.4532		1.711	-4.59771		2.544	8.60725
	-0.64	-21.7472		-0.085	-16.6657		0.498	-10.4467		1.777	-4.53259		2.613	8.74115
	-0.297	-21.7469		-0.106	-16.6565		0.38	-10.3691		2.076	-4.52129		2.971	8.79999
	-0.553	-21.7421		0.08	-16.4122		1.016	-10.3408		1.908	-4.50343		2.786	8.89775
	-0.613	-21.7105		0.599	-16.2827		1.083	-10.3299		2.095	-4.37342		2.656	9.08677
	-0.924	-21.6326		0.037	-16.2222		1.045	-10.3028		1.921	-4.35257		2.632	9.28598
	-0.627	-21.6113		-0.246	-16.0472		1.03	-10.1586		1.882	-4.23629		2.363	9.64592
	-0.418	-21.6089		0.009	-15.8555		0.408	-10.0898		1.797	-4.1734		2.534	9.68985
	-0.578	-21.5671		-0.034	-15.7925		0.843	-9.84365		1.962	-4.14217		2.718	9.9601
	-0.406	-21.4996		0.206	-15.7291		0.789	-9.81184		1.989	-4.11831		2.839	9.98069
	-0.694	-21.3273		-0.071	-15.7167		0.902	-9.7105		2.043	-3.94461		2.159	10.0304
	-0.391	-21.1408		0.012	-15.5864		1.035	-9.65712		1.95	-3.84299		2.104	10.0987
	-0.335	-20.9814		0.175	-15.5135		1.187	-9.64457		1.767	-3.83938		2.248	10.7712
	-0.64	-20.7388		0.23	-15.4501		0.989	-9.36428		1.95	-3.79529		1.958	11.0845
	-0.21	-20.6264		0.508	-15.4368		0.693	-9.35933		1.906	-3.76454		2.127	11.0889
	-0.117	-20.5607		0.145	-15.4274		1.218	-9.35544		1.881	-3.71567		1.942	11.1017
	-0.166	-20.5429		0.337	-15.3041		1.533	-9.33631		2.456	-3.7108		2.088	11.4205
	-0.244	-20.4122		0.118	-15.2498		0.847	-9.2415		2.277	-3.67719		1.876	11.429
	-0.182	-20.2733		0.234	-15.1559		1.128	-9.20279		2.086	-3.66116		2.124	11.4668
	-0.25	-20.258		0.398	-15.0194		0.803	-9.19871		1.984	-3.5691		1.982	11.6426
	-0.129	-20.2142		0.298	-14.9228		1.157	-9.19541		2.092	-3.5398		2.275	11.6917
	-0.254	-20.131		0.539	-14.9225		1.169	-9.0755		2.042	-3.31405		2.123	11.7308
	-0.194	-20.0857		0.332	-14.7762		1.035	-9.05277		2.163	-3.30269		1.97	12.0454
	-0.177	-20.0621		0.272	-14.7317		1.109	-8.94267		2.393	-3.28497		2.259	12.1687
	-0.224	-20.0565		0.219	-14.6608		1.291	-8.86694		2.09	-3.23167		1.965	12.4366
	-0.618	-19.9647		0.918	-14.3584		1.662	-8.7755		2.157	-3.2018		1.945	12.822
	-0.596	-19.7712		0.071	-14.2524		1.212	-8.69023		2.334	-3.10618		1.92	12.9189
	-0.112	-19.6865		0.298	-14.1253		1.299	-8.57547		2.39	-3.08871		1.774	12.9925
	-0.171	-19.6827		0.208	-14.0974		1.118	-8.28775		2.537	-3.02726		1.776	13.3963
	-0.396	-19.4872		0.181	-13.986		1.655	-8.25927		2.356	-2.99619		1.109	13.419
	-0.078	-19.455		0.6	-13.9662		1.566	-8.25442		2.376	-2.99546		1.954	13.527
	-0.12	-19.4338		0.387	-13.9554		1.553	-8.24502		2.028	-2.98496		1.215	13.6857
	-0.26	-19.3969		0.613	-13.8861		1.262	-8.24095		2.234	-2.82329		1.972	13.8062
	-0.157	-18.9621		0.673	-13.8758		1.375	-8.1692		2.602	-2.78228		1.73	13.8948
	0.118	-18.796		0.403	-13.8141		1.365	-8.14802		2.756	-2.71316		2.015	13.9302
	0.024	-18.7718		0.625	-13.7122		1.825	-8.13832		2.276	-2.69401		1.863	13.9844
	-0.462	-18.7327		0.292	-13.6421		1.506	-8.05541		3.257	-2.61247		1.906	14.0921
	-0.273	-18.6528		0.619	-13.6015		1.208	-8.04469		2.099	-2.60181		1.827	14.22
	-0.129	-18.5485		0.442	-13.5098		1.414	-7.89802		2.098	-2.58006		1.424	14.392
	0.39	-18.4983		0.634	-13.2207		1.05	-7.67203		3.053	-2.41157		1.805	14.5432
	-0.109	-18.4807		0.408	-13.1952		1.318	-7.65061		3.011	-2.39337		1.737	14.5505
	-0.186	-18.4752		0.392	-13.1222		1.285	-7.63063		2.121	-2.37067		1.742	14.9295
	0.004	-18.4423		0.56	-13.0484		1.427	-7.59025		2.348	-2.35703		1.014	15.3227
	-0.159	-18.3423		0.939	-12.988		1.25	-7.58946		2.721	-2.35389		1.256	15.6877
	0.037	-18.3259		0.395	-12.9263		1.787	-7.33801		2.891	-2.30016		1.722	15.7437
	-0.023	-18.242		0.415	-12.8039		1.684	-7.2502		2.042	-2.29542		1.201	15.783
	-0.284	-18.0339		0.658	-12.7484		1.35	-7.2373		2.135	-2.24733		1.715	15.7867
	-0.116	-17.9225		1.115	-12.6751		1.45	-7.1898		2.358	-2.23908		1.207	15.9307
	-0.066	-17.71		1.032	-12.6656		1.292	-7.13232		2.867	-2.23267		1.178	15.9666
	0.01	-17.706		0.504	-12.5809		1.217	-7.0478		2.83	-2.05659		1.284	16.073
	0.104	-17.6853		1.307	-12.405		1.696	-7.03306		1.963	-2.00162		1.665	16.0872
	0.129	-17.624		0.515	-12.3538		1.743	-6.98568		2.248	-1.94909		1.144	16.1199
	-0.116	-17.2974		0.624	-12.1794		1.743	-6.92918		2.933	-1.91453		1.085	16.2243
	0.025	-17.2802		0.759	-12.1766		1.269	-6.87566		2.251	-1.78733		1.196	16.4552
	-0.041	-17.2586		0.726	-12.1537		1.679	-6.84772		2.756	-1.78467		1.224	16.4614
	0.058	-17.2511		0.664	-12.1358		1.598	-6.79808		2.865	-1.7393		1.741	16.7548
	0.139	-17.1987		0.599	-11.9771		1.949	-6.7167		2.807	-1.7193		1.006	16.8901
	0.134	-17.1253		1.278	-11.6585		1.726	-6.70657		2.442	-1.70631		1.113	17.0735
	0.102	-16.9779		0.702	-11.5964		1.685	-6.68948		2.737	-1.70162		1.581	17.1003
	0.05	-16.8269		1.17	-11.5102		1.691	-6.51245		3.011	-1.70129		1.125	17.4291
	0.199	-16.8032		0.822	-11.4695		2.165	-6.35994		2.77	-1.67434		1.272	17.496
	0.591	-16.6282		0.846	-11.4158		2.195	-6.34787		2.959	-1.59385		1.038	17.8222
	0.114	-16.602		0.946	-11.4084		2.004	-6.26431		3.091	-1.58977		1.105	17.8515
	0.12	-16.5522		0.387	-11.373		2.015	-6.24188		3.031	-1.53015		1.072	17.8723
	-0.116	-16.542		0.899	-11.3147		1.667	-6.18432		3.011	-1.47781		1.102	18.0399
	0.158	-16.4105		0.812	-11.245		1.585	-6.17161		2.799	-1.39153		1.015	18.159
	0.54	-16.3997		0.908	-11.2234		1.987	-6.15433		2.467	-1.37276		0.956	18.3394
	0.06	-15.9408		1.039	-11.1021		1.919	-6.15104		4.185	-1.34635		1.132	18.357
	0.591	-15.8158		0.722	-11.0953		2.218	-6.04489		2.885	-1.27082		1.483	18.3642
	0.204	-15.803		1.037	-10.9102		1.856	-5.95421		2.762	-1.26196		1.039	18.4173
	0.598	-15.7838		1.061	-10.6667		2.056	-5.86009		3.657	-1.23189		0.996	18.5523
	0.238	-15.7715		1.281	-10.5306		1.914	-5.81704		3.291	-1.21375		0.912	18.5726
	0.707	-15.736		1.105	-10.4814		1.975	-5.8014		3.798	-1.1723		0.838	18.8096
	0.332	-15.6863		1.077	-10.4446		2.065	-5.61895		3.183	-1.1387		0.884	19.145
	0.16	-15.6388		0.85	-10.3524		2.164	-5.59427		2.743	-1.12325		0.981	19.3562
	0.1	-15.6337		1.087	-10.3286		1.848	-5.48124		3.211	-1.09794		0.846	19.3715
	0.298	-15.5249		1.054	-10.1657		2.113	-5.35767		2.32	-1.04164		0.924	19.5545
	0.13	-15.4222		1.028	-10.107		2.029	-5.31565		3.021	-1.01951		0.86	19.7761
	0.132	-15.4056		1.254	-10.062		2.094	-5.31227		3.601	-1.0102		0.935	19.7924
	0.516	-15.2143		0.967	-10.037		2.099	-5.25136		3.318	-0.99949		0.866	19.8659
	0.314	-15.2036		0.937	-10		2.07	-5.24198		4.248	-0.89007		0.892	19.883
	0.864	-15.0791		1.071	-9.94839		2.251	-5.22111		3.793	-0.885236		0.925	19.9077
	0.74	-14.9287		1.605	-9.81392		2.14	-5.15		3.586	-0.838259		1.015	19.9356
	0.234	-14.6406		1.057	-9.80085		2.12	-5.13509		3.404	-0.780225		1.058	20.1517
	0.547	-14.5818		1.179	-9.78814		2.137	-5.08269		4.455	-0.768554		0.279	20.2198
	0.868	-14.5646		1.144	-9.78756		1.996	-5.05046		3.571	-0.759787		0.858	20.239
	0.562	-14.4573		1.246	-9.65479		1.938	-5.00552		4.256	-0.734652		0.773	20.6305
	0.825	-14.3365		1.283	-9.55998		2.313	-4.94144		4.111	-0.723296		0.243	20.7829
	0.463	-14.3184		1.444	-9.48993		2.497	-4.89215		3.793	-0.718512		0.717	20.8686
	0.357	-14.1872		1.328	-9.31773		2.134	-4.86657		3.514	-0.702885		0.782	20.9825
	0.511	-14.1846		1.103	-9.20029		2.842	-4.79959		4.565	-0.6276		0.806	21.0407
	0.661	-14.1654		1.223	-8.86212		2.055	-4.78012		4.493	-0.612629		0.778	21.1434
	0.369	-14.0564		1.435	-8.85501		2.562	-4.54217		3.89	-0.604856		0.72	21.5237
	0.257	-13.9132		1.3	-8.84531		2.648	-4.49061		4.439	-0.603479		0.306	21.53
	0.603	-13.898		1.662	-8.84307		2.221	-4.45453		3.827	-0.590798		0.258	21.6327
	0.66	-13.8716		1.395	-8.82363		2.601	-4.43192		4.138	-0.556173		0.903	21.7685
	0.547	-13.7936		1.532	-8.78578		2.518	-4.35584		3.738	-0.552218		0.747	21.8806
	0.895	-13.6341		1.656	-8.78293		2.257	-4.3408		4.973	-0.532243		0.707	21.9075
	0.962	-13.614		1.826	-8.71783		2.54	-4.31423		4.277	-0.523217		0.633	21.9295
	0.86	-13.5964		1.689	-8.58626		2.113	-4.28588		4.689	-0.50303		0.758	21.9646
	0.728	-13.5316		1.437	-8.53921		2.924	-4.26792		4.935	-0.480346		0.579	21.9754
	0.825	-13.2		1.256	-8.43712		2.659	-4.20598		3.614	-0.438659		0.399	22.0811
	1.405	-13.1115		1.889	-8.24255		2.297	-4.1124		5.248	-0.435533		0.614	22.1061
	0.758	-12.8107		1.574	-8.13202		2.623	-4.04437		4.569	-0.4209		0.841	22.3395
	0.802	-12.7284		1.679	-8.08131		2.491	-4.02558		4.874	-0.412879		0.689	22.3773
	0.945	-12.7077		1.692	-8.04163		2.739	-3.99982		4.705	-0.411277		0.668	22.4402
	0.889	-12.6836		1.528	-8.03732		2.786	-3.97311		5.608	-0.367625		0.709	22.6685
	0.562	-12.6477		1.541	-7.97206		2.843	-3.9101		4.984	-0.360818		0.018	22.9426
	0.791	-12.5598		1.455	-7.76693		2.372	-3.79379		5.224	-0.354322		0.712	22.9784
	0.904	-12.5322		1.486	-7.63048		2.981	-3.73143		4.123	-0.352554		0.79	23.2852
	0.903	-12.5286		1.482	-7.63001		2.779	-3.61112		3.735	-0.349474		0.26	23.3161
	0.878	-12.4332		1.926	-7.62523		2.65	-3.55315		5.578	-0.327289		0.016	23.5195
	1.543	-12.3115		1.714	-7.61913		2.892	-3.52468		5.541	-0.316723		0.385	23.5337
	0.795	-12.3077		1.689	-7.57476		2.942	-3.4951		4.635	-0.311599		0.251	23.5369
	1.081	-12.2835		1.955	-7.51714		2.843	-3.48293		4.92	-0.290959		0.254	23.6314
	0.956	-12.255		2.028	-7.378		3.215	-3.37913		5.326	-0.289895		0.042	23.7289
	1.173	-11.9751		1.971	-7.27726		3.22	-3.36874		5.305	-0.289149		0.214	23.8347
	0.965	-11.8439		2.078	-7.26166		3.143	-3.36635		4.611	-0.284659		0.073	23.8922
	1.116	-11.8298		1.761	-7.12505		2.595	-3.34919		4.312	-0.274397		0.269	24.0329
	1.117	-11.7687		2.2	-7.10795		2.756	-3.3252		4.981	-0.274016		0.61	24.129
	1.017	-11.5428		1.872	-7.09511		2.017	-3.29039		5.083	-0.273707		0.051	24.3125
	1.001	-11.5201		2.2	-6.92304		3.215	-3.24607		5.016	-0.272064		0.357	24.3179
	1.108	-11.4768		1.916	-6.68584		2.799	-3.15982		4.676	-0.259604		0.465	24.3609
	0.998	-11.259		2.196	-6.64841		2.348	-3.07483		3.551	-0.257692		-0.017	24.375
	0.981	-11.2511		1.958	-6.54587		2.757	-2.99008		5.254	-0.223673		0.216	24.497
	1.115	-11.25		2.573	-6.52334		2.635	-2.96268		4.742	-0.217908		0.115	24.7701
	1.127	-11.1823		2.074	-6.5141		2.696	-2.93467		5.481	-0.216248		0.061	24.8228
	1.7	-11.0487		2.037	-6.50591		2.936	-2.88949		5.089	-0.213763		0.193	25.0624
	1.161	-11.0003		2.278	-6.43339		2.968	-2.83159		5.57	-0.195194		0.243	25.3226
	1.615	-10.9796		2.084	-6.41454		3.7	-2.80737		5.098	-0.185109		0.134	25.3828
	1.386	-10.8714		2.165	-6.36965		3.26	-2.79551		5.153	-0.175699		0.085	25.4014
	1.643	-10.8509		2.33	-6.33391		2.952	-2.77883		5.536	-0.173075		0.49	25.5561
	1.48	-10.6623		2.11	-6.31409		3.219	-2.71446		5.465	-0.168706		0.029	25.6313
	1.251	-10.6604		2.51	-6.08698		3.286	-2.6718		4.373	-0.122999		0.12	25.6413
	1.493	-10.5624		2.51	-5.80111		2.97	-2.5984		4.158	-0.119995		0.175	25.646
	1.621	-10.2304		2.6	-5.79685		3.03	-2.5149		4.669	-0.117983		0.053	25.7437
	1.524	-10.1741		2.701	-5.76955		2.285	-2.47628		5.065	-0.11247		-0.016	25.7861
	1.862	-10.1476		2.523	-5.71546		3.541	-2.46732		4.787	-0.105228		0.254	25.9134
	1.228	-10		2.382	-5.54153		3.096	-2.44945		4.344	-0.102334		0.181	25.9192
	1.654	-9.90422		3.179	-5.44709		2.771	-2.33398		5.104	-0.0997928		-0.088	25.9882
	1.776	-9.89372		2.673	-5.39113		3.08	-2.31175		4.702	-0.0991457		0.283	26.2737
	1.814	-9.83868		3.03	-5.37318		3.023	-2.27815		4.618	-0.0707718		-0.005	26.5353
	1.516	-9.77265		2.502	-5.36981		3.201	-2.1722		4.851	-0.0527334		-0.139	26.5995
	1.661	-9.7582		2.671	-5.33027		3.82	-2.16574		4.638	-0.0501447		-0.061	26.6121
	1.771	-9.73171		2.661	-5.21666		2.909	-2.15814		4.975	-0.0472978		0.039	26.6524
	1.801	-9.65464		2.892	-5.21659		3.709	-2.15371		5.082	-0.0358622		-0.018	26.7612
	1.909	-9.54419		2.708	-5.15202		3.278	-2.10204		5.558	-0.0250786		0.107	27.0795
	1.686	-9.44471		3.063	-5.1441		3.221	-2.09356		4.786	0.0026712		0.062	27.0859
	2.056	-9.24537		2.723	-5.12819		2.952	-2.08132		5.217	0.0186395		-0.052	27.1289
	1.911	-9.05596		3.1	-5.06983		3.212	-2.06068		4.016	0.0207089		-0.021	27.2784
	1.929	-9.05106		2.76	-5.04516		3.154	-2.05323		4.568	0.0668468		0.417	27.3356
	2.054	-8.93454		3.018	-4.88835		3.718	-1.97239		4.9	0.073541		0.378	27.3684
	1.956	-8.9139		2.657	-4.81278		4.086	-1.97058		4.989	0.145886		0.152	27.5136
	2.242	-8.90467		2.963	-4.54861		3.222	-1.94146		5.043	0.154211		0.079	27.6755
	2.534	-8.60097		2.839	-4.40163		2.923	-1.89827		3.801	0.197272		0.204	27.8517
	2.023	-8.48578		3.317	-4.3769		3.267	-1.81504		3.607	0.219732		-0.157	27.8706
	2.62	-8.42897		3.233	-4.35728		3.384	-1.7716		4.666	0.297599		-0.046	27.9573
	2.132	-8.42463		3.07	-4.34314		3.205	-1.70802		4.96	0.305467		-0.042	28.0099
	2.234	-8.3209		3.189	-4.32126		3.62	-1.68577		4.893	0.927763		-0.136	28.0674
	2.067	-8.25328		3.164	-4.26182		2.823	-1.64899		3.762	1.04476		0.137	28.2664
	2.142	-8.23455		3.063	-4.17706		3.714	-1.5795		5.003	1.90608		-0.1	28.4261
	2.651	-8.19632		3.419	-4.11798		3.837	-1.56391		4.761	2.09417		-0.128	28.6237
	1.98	-8.16802		2.928	-4.10076		3.856	-1.54036		4.389	2.54893		-0.024	28.8816
	2.091	-8.15414		3.333	-4.09847		3.688	-1.48558		5.116	2.6993		0.046	28.8908
	2.116	-8.01918		3.586	-4.05058		4.005	-1.46913		4.143	2.89293		-0.069	28.9367
	2.258	-7.96825		3.613	-3.98577		4.579	-1.46269		4.213	3.41536		0.013	28.9463
	1.925	-7.89609		3.627	-3.85246		4.182	-1.46106		4.067	3.48476		0.176	29.0421
	2.154	-7.7914		3.26	-3.77991		4.241	-1.39218		4.128	3.67445		-0.041	29.1376
	2.49	-7.50329		3.194	-3.73618		4.565	-1.39018		4.059	3.69676		0.166	29.1552
	2.441	-7.40202		3.009	-3.66201		4.248	-1.38924		3.685	4.06112		-0.16	29.158
	2.671	-7.17224		3.207	-3.61874		3.817	-1.36101		4.1	4.41063		0.009	29.1895
	2.112	-7.11885		3.569	-3.37934		3.641	-1.32687		3.485	4.89195		0.019	29.3589
	2.879	-7.04783		3.43	-3.34958		4	-1.32164		3.544	5.01533		0.125	29.4186
	2.908	-6.96158		3.704	-3.33917		4.407	-1.2088		3.323	5.2644		-0.044	29.6864
	2.775	-6.95748		3.674	-3.33717		3.874	-1.19255		3.646	5.38372		0.135	29.7418
	2.661	-6.92427		3.764	-3.21023		3.998	-1.17348		3.65	5.49156		-0.088	29.9007
	2.586	-6.80914		3.152	-3.16158		3.694	-1.09668		3.442	5.50521		-0.075	30.0377
	2.901	-6.72718		3.714	-3.11569		4.333	-1.09637		3.779	5.53054		-0.037	30.1182
	2.761	-6.64377		4.023	-3.11503		4.663	-1.05266		3.421	6.14234		-0.168	30.2772
	2.663	-6.62483		3.824	-3.09997		5.278	-1.01856		3.192	6.32516		-0.014	30.3826
	3.053	-6.59952		3.54	-2.9826		4.612	-1.01821		3.023	6.84975		-0.05	30.6807
	3.209	-6.37592		3.824	-2.97816		4.801	-0.993664		3.022	6.89342		0.011	30.726
	2.961	-6.32833		3.62	-2.90212		4.584	-0.965484		3.188	7.11706		-0.026	30.7536
	2.807	-6.31606		3.958	-2.87122		4.889	-0.951114		3.724	7.15823		-0.019	30.7813
	2.968	-6.27599		3.997	-2.76998		4.027	-0.942243		3.074	7.24312		-0.046	30.8441
	2.643	-6.17298		3.933	-2.5768		4.746	-0.940361		3.383	7.32978		-0.233	30.8829
	2.883	-5.9453		3.865	-2.56611		4.979	-0.920332		2.911	7.34373		-0.213	31.0442
	3.028	-5.73475		3.984	-2.53669		4.873	-0.919061		3.014	7.37969		-0.15	31.0653
	3.381	-5.54048		3.766	-2.50305		4.378	-0.917341		3.27	7.59383		-0.144	31.0803
	3.325	-5.51983		4.505	-2.40914		5.201	-0.910705		3.038	7.62528		-0.201	31.2442
	3.559	-5.46175		4.175	-2.37253		5.311	-0.835079		2.859	8.12822		0.031	31.2901
	3.192	-5.44789		4.149	-2.33379		5.137	-0.793299		2.846	8.26815		-0.234	31.5064
	3.437	-5.31351		4.017	-2.30023		4.977	-0.785184		3.138	8.35126		-0.198	31.5635
	3.236	-5.28975		3.854	-2.22596		5.236	-0.743906		2.828	8.74928		-0.269	31.6735
	3.235	-5.27455		3.891	-2.22342		4.911	-0.731441		2.576	9.10637		0.076	31.7765
	3.679	-5.12799		4.152	-2.21296		4.792	-0.720164		2.422	9.36503		-0.12	32.0584
	3.08	-5.1237		4.24	-2.15879		5.035	-0.709848		2.9	9.4299		-0.254	32.4121
	3.707	-5.08293		4.039	-1.95011		5.538	-0.700305		2.291	9.84419		-0.099	32.4596
	3.657	-5.02233		4.462	-1.94366		4.494	-0.694513		2.457	9.85624		-0.005	32.4648
	3.705	-5.01555		4.254	-1.89687		5.681	-0.65412		2.403	10.076		-0.069	32.4653
	3.928	-4.80008		4.122	-1.83771		5.194	-0.635962		2.805	10.0826		-0.129	32.4654
	3.816	-4.55122		4.655	-1.81061		4.935	-0.617459		2.318	10.1019		0.018	32.6356
	3.79	-4.50468		4.257	-1.77326		5.451	-0.611753		2.242	10.2555		-0.188	32.6843
	3.12	-4.49543		4.318	-1.54813		5.609	-0.598934		2.145	10.5889		-0.214	32.7109
	3.778	-4.47443		4.879	-1.52699		5.053	-0.593872		2.448	10.6233		0.047	32.7998
	3.924	-4.37882		4.221	-1.51162		5.477	-0.585864		2.678	10.746		-0.103	32.8636
	3.939	-4.11949		4.756	-1.50499		5.352	-0.574765		2.112	10.83		-0.12	32.9942
	3.384	-4.0768		4.878	-1.48609		5.449	-0.574147		1.959	11.2182		-0.034	33.2747
	3.909	-4.01673		4.995	-1.4796		5.46	-0.54536		2.014	11.2592		-0.069	33.2843
	4.147	-3.95495		4.737	-1.47345		5.776	-0.544901		2.245	11.4692		-0.134	33.3244
	4.423	-3.94603		4.714	-1.45867		5.869	-0.543437		1.896	11.9329		-0.293	33.562
	3.758	-3.932		5.028	-1.44818		5.329	-0.528889		2.41	12.4531		-0.166	33.5905
	3.993	-3.82674		4.924	-1.40057		5.107	-0.528546		1.72	12.506		-0.347	33.6107
	3.868	-3.63191		4.779	-1.32071		5.935	-0.520504		1.887	12.579		-0.348	33.7898
	4.371	-3.52244		5.189	-1.26649		4.185	-0.520265		1.837	12.6419		-0.25	33.9409
	4.432	-3.46765		4.546	-1.22283		5.222	-0.499044		2.189	12.674		0.026	34.1156
	4.543	-3.43609		4.893	-1.13542		5.813	-0.498179		2.076	12.6968		-0.095	34.1293
	4.594	-3.35483		5.16	-1.01223		5.412	-0.497839		1.572	12.8934		-0.173	34.223
	4.639	-3.30025		5.216	-0.939479		5.214	-0.46029		1.623	12.9622		-0.169	34.2715
	4.692	-3.00317		5.558	-0.932141		4.593	-0.450719		1.899	12.9723		-0.009	34.2995
	4.718	-2.82158		6.029	-0.866263		5.497	-0.443692		1.576	13.0655		0.004	34.3584
	4.794	-2.64439		5.3	-0.852272		5.015	-0.441944		1.308	13.2203		-0.336	34.5944
	5.141	-2.63845		5.584	-0.841516		5.543	-0.417269		1.925	13.3503		-0.25	34.6262
	5.092	-2.59076		5.487	-0.817301		4.721	-0.40756		1.379	13.7067		-0.288	34.6425
	4.764	-2.56383		5.654	-0.812827		4.814	-0.403353		1.378	13.7803		-0.066	34.6692
	4.588	-2.49395		5.894	-0.793936		6.367	-0.395764		1.504	14.1087		-0.326	34.9375
	5.295	-2.43984		5.709	-0.731645		4.593	-0.392444		1.511	14.1611		-0.277	34.9742
	5.372	-2.4151		6.062	-0.716636		6.007	-0.359672		1.71	14.3526		-0.271	35.0074
	4.825	-2.3977		5.16	-0.673844		5.094	-0.355234		1.679	14.6115		-0.6	35.1238
	5.693	-2.31455		5.963	-0.636676		5.615	-0.342033		1.666	14.7322		-0.286	35.5211
	5.426	-2.18846		5.897	-0.6209		5.126	-0.325372		0.813	14.9385		-0.426	35.5977
	5.257	-1.95923		6.22	-0.616779		5.692	-0.321194		1.334	15.0762		-0.456	35.7674
	5.446	-1.95381		5.29	-0.581394		5.996	-0.321093		1.74	15.1039		-0.926	35.8082
	6.031	-1.88389		6.781	-0.513604		5.538	-0.31038		1.406	15.113		-0.205	35.8939
	5.239	-1.7465		5.984	-0.466805		6.579	-0.307494		1.271	15.3139		-0.017	35.9424
	6.02	-1.64294		5.863	-0.413248		5.373	-0.274952		1.476	15.4735		-0.349	35.9927
	6.122	-1.54182		6.197	-0.309671		5.2	-0.273227		1.456	15.5593		-0.16	36.0377
	6.117	-1.3166		6.427	-0.232763		5.626	-0.264237		1.449	15.6372		-0.222	36.0964
	5.367	-1.10547		6.849	-0.232724		6.266	-0.212601		1.529	15.7981		-0.329	36.157
	6.216	-1.08483		6.81	-0.19473		5.191	-0.0295271		1.301	15.8797		-0.379	36.2394
	7.113	-1.07183		6.802	-0.193828		4.937	0.168049		1.366	16.0103		-0.325	36.4569
	6.215	-0.992888		6.508	-0.151883		4.963	0.169297		1.379	16.0241		-0.211	36.5277
	3.006	-0.992007		6.802	-0.0760376		5.038	0.237758		0.732	16.6762		-0.227	36.7701
	6.874	-0.939596		6.553	-0.0527229		5.847	0.634179		1.306	16.7348		-0.422	36.8603
	6.421	-0.927758		6.818	-0.0098505		4.779	2.56538		0.826	16.9183		-0.313	36.9857
	5.599	-0.844324		6.887	0.0379092		4.808	2.94541		1.022	16.9841		-0.423	37.0547
	6.171	-0.825936		6.583	0.191027		4.44	3.00406		1.294	17.0935		-0.304	37.3726
	6.664	-0.802583		5.356	0.587235		4.252	3.31232		1.197	17.1116		-0.283	37.5676
	6.367	-0.798196		5.988	0.6014		4.23	3.40655		0.905	17.2273		-0.163	37.5849
	6.023	-0.781292		6.018	0.702912		4.506	3.45962		1.068	17.237		-0.589	37.5868
	5.972	-0.677396		5.084	0.706484		4.17	3.55089		1.329	17.2801		-0.342	37.6237
	5.064	-0.582601		5.633	1.00174		4.11	3.70754		0.888	17.3808		-0.24	37.7316
	6.446	-0.551554		5.567	1.10713		4.475	3.85602		0.707	17.4158		-0.806	37.7342
	6.217	-0.419628		5.475	1.18826		4.012	4.09424		0.989	17.6485		-0.442	37.807
	5.104	-0.296494		5.414	1.45133		4.215	4.21347		1.039	17.6546		-0.827	37.8099
	5.292	-0.285085		5.652	1.57978		4.209	4.38181		0.932	17.8106		-0.328	37.9737
	5.791	-0.184044		5.225	1.87669		3.678	4.89192		1.23	18.2777		-0.341	38.0221
	5.915	-0.181243		4.873	1.97623		3.293	5.01384		1.107	18.2783		-0.439	38.1652
	6.074	-0.132974		5.182	2.00445		3.639	5.03136		0.861	18.4277		-0.373	38.1812
	5.885	-0.0838972		5	2.01717		3.394	5.14415		0.467	18.5993		-0.423	38.2905
	5.629	-0.081734		5.068	2.06631		3.334	5.1692		1.167	18.9228		-0.36	38.8347
	5.04	-0.0283201		5.341	2.23593		3.278	5.72454		0.72	19.1701		-0.455	38.9478
	6.19	-0.02699		4.942	2.34807		3.497	5.95153		0.836	19.172		-0.842	39.1126
	5.823	0.101305		5.003	2.36726		2.964	6.42404		0.872	19.2284		-0.195	39.1558
	5.301	0.123616		5.276	2.37876		3.368	6.42893		0.415	19.2904		-0.35	39.2177
	4.912	0.244675		5.038	2.65976		2.201	6.45074		0.879	19.3927		-0.706	39.2874
	5.022	0.305602		4.434	2.71696		3.246	6.67287		0.299	19.4169		-0.732	39.3046
	5.112	0.337461		4.27	2.74599		3.316	6.69477		0.246	19.5014		-0.775	39.342
	4.699	0.453221		4.507	3.29838		2.979	6.89354		0.929	19.5945		-0.655	39.4629
	4.934	0.617164		4.555	3.31197		2.747	6.92232		0.651	19.607		-0.342	39.5809
	3.656	0.731895		4.386	3.55689		2.771	6.96578		0.837	19.8433		-0.325	39.6683
	6.195	0.785885		4.039	3.64805		3.204	7.25554		0.577	19.8446		-0.438	39.7653
	5.433	0.825471		3.974	3.69346		2.96	7.26126		0.496	19.9238		-0.475	39.9146
	4.696	0.870332		4.281	3.69613		3.292	7.54536		0.756	20.0417		-0.426	39.9511
	4.993	0.881375		4.583	3.72846		2.933	7.63861		0.915	20.5275		-0.187	40.2119
	4.637	0.906445		4.2	3.93073		2.452	8.08808		0.273	20.6088		-0.479	40.2333
	4.618	0.906706		3.775	3.98114		2.953	8.10449		0.693	20.7932		-0.665	40.8016
	4.776	0.960397		4.481	3.98125		2.347	8.30455		0.718	21.0237		-0.201	40.8161
	4.948	1.08286		3.846	4.03872		2.666	8.43454		0.372	21.0871		-0.005	40.9412
	4.201	1.0899		4.683	4.25841		2.476	8.77115		0.353	21.1068		-0.74	41.0035
	4.89	1.09387		3.993	4.60751		2.669	8.84381		0.182	21.1649		-0.223	41.0228
	4.864	1.14968		3.511	4.69202		1.937	8.96493		0.504	21.1862		-0.385	41.0236
	4.623	1.42133		3.733	4.73447		2.073	9.02125		0.322	21.2602		-0.61	41.1469
	4.64	1.4851		3.79	4.83991		2.499	9.02429		0.139	21.5032		-0.442	41.2079
	4.092	1.63354		3.371	5.11339		2.499	9.10605		0.373	21.5142		-0.585	41.3442
	3.953	1.66106		3.71	5.33816		2.652	9.19654		0.416	21.553		-0.374	41.4944
	3.909	1.81682		3.416	5.35497		2.122	9.23108		0.456	21.6472		-0.405	41.6462
	3.921	1.82181		3.806	5.40262		2.509	9.59376		0.621	21.7437		-0.82	41.6605
	4.023	1.86475		3.441	5.54057		2.137	9.60296		0.43	21.9247		-0.782	42.0594
	4.317	1.87136		2.656	5.54682		2.792	9.68588		0.459	21.9627		-0.1	42.1889
	4.9	1.87317		3.582	5.68158		2.694	9.92979		0.388	21.9668		-0.395	42.1965
	4.449	1.89292		3.36	5.78776		2.97	9.94382		0.05	22.1885		-0.408	42.2813
	4.255	1.96918		2.787	5.8695		2.45	10.248		-0.017	22.2746		-0.55	42.3993
	3.965	2.10105		3.015	5.89612		2.126	10.2721		0.124	22.4863		-0.529	42.5301
	3.604	2.23281		3.278	5.97497		1.934	10.2853		0.531	22.8054		-0.522	42.5307
	4.315	2.25175		3.453	6.14459		2.114	10.8985		0.467	22.8578		-0.197	42.693
	3.695	2.33828		2.972	6.53423		1.763	10.94		0.009	23.018		-0.755	42.8024
	3.779	2.44129		2.154	6.73611		2.167	11.1786		0.324	23.1519		-0.439	42.8269
	2.874	2.61706		2.735	6.89715		2.118	11.192		0.036	23.1622		-0.842	43.2146
	4.214	2.78412		3.321	6.91767		2.433	11.2144		0.126	23.1759		-0.492	43.3272
	3.263	2.88617		3.164	6.92162		1.801	11.3738		-0.015	23.2665		-0.43	43.3305
	3.402	2.89774		3.059	6.98939		1.837	11.4169		0.647	23.4015		-0.75	43.5504
	2.546	2.90363		3.083	7.05137		1.626	11.4381		0.124	23.5231		-0.364	43.6653
	3.063	2.90751		2.668	7.12175		2.203	11.5971		0.203	23.5567		-0.837	44.0868
	3.137	2.93518		2.673	7.36845		1.619	11.665		-0.102	23.6239		-0.378	44.115
	3.688	2.98323		2.469	7.42102		1.904	11.7049		-0.014	23.8048		-0.976	44.1326
	3.356	3.02243		2.738	7.57924		1.784	11.869		0.094	23.8316		-0.39	44.1517
	3.53	3.12152		2.689	7.65501		2.003	11.951		0.45	24.2621		-1.12	44.1867
	3.148	3.17769		2.494	7.72506		2.64	12.0501		0.08	24.2966		-0.747	44.3821
	3.607	3.22777		2.516	7.8452		1.425	12.4439		0.271	24.3382		-0.772	44.436
	3.517	3.23331		3.112	7.92509		1.91	12.616		0.063	24.3965		-0.655	44.6086
	3.005	3.63893		1.935	8.08534		1.81	12.628		0.045	24.5308		-0.409	44.809
	2.763	3.75345		2.434	8.37787		1.747	12.6706		0.254	24.6959		-0.728	45.0386
	3.611	3.90276		3.078	8.40274		1.332	12.9184		0.073	24.8005		-0.439	45.3988
	2.821	3.91881		2.948	8.47775		1.734	13.1289		0.192	24.8349		-0.66	45.4253
	2.791	3.93015		2.346	8.76197		1.58	13.2082		-0.016	24.9861		-0.569	45.5235
	3.328	3.97583		2.511	8.76721		1.551	13.2557		0.088	25.08		-0.225	45.7157
	3.66	4.06831		2.577	8.77545		1.28	13.2958		0.039	25.082		-0.713	45.7214
	3.108	4.13204		2.896	8.92982		1.499	13.4519		-0.241	25.0875		-0.309	45.7534
	3.339	4.22181		2.513	9.0063		1.763	13.4536		0.22	25.158		-0.496	45.8729
	2.946	4.26801		1.969	9.12707		1.728	13.5833		0.139	25.479		-0.643	46.0969
	3.375	4.39908		2.651	9.25147		1.787	13.7502		-0.154	25.6445		-0.296	46.2856
	2.688	4.44558		2.478	9.31292		1.904	13.7605		-0.098	25.6646		-0.556	46.4077
	2.94	4.451		2.087	9.6426		1.186	13.7652		-0.08	25.8672		-0.543	46.4375
	2.989	4.55095		2.216	9.66141		1.344	13.9045		0.245	26.0302		-0.572	46.4596
	2.651	4.68725		1.503	9.74685		1.018	13.9676		-0.526	26.1044		-0.32	46.7944
	2.085	5.09953		1.711	9.89784		0.951	14.1519		0.179	26.4933		-0.815	46.9392
	2.508	5.12143		2.06	10.0394		1.152	14.1803		-0.064	26.519		-0.284	47.3227
	3.06	5.2142		1.733	10.0486		1.333	14.3216		0.105	26.5428		-0.504	47.3762
	2.725	5.27702		2.354	10.2798		0.964	14.6355		0.326	26.5568		-0.367	47.4576
	2.827	5.28187		2.032	10.2995		1.033	14.7802		-0.194	26.6108		-0.588	47.5361
	2.383	5.29278		1.891	10.3971		1.182	15.0693		0.241	26.7425		-0.366	47.5691
	3.16	5.37509		2.012	10.7413		1.107	15.2366		-0.039	26.7468		-1.078	47.7259
	2.741	5.53208		1.679	10.7959		1.391	15.2745		0.152	26.8336		-0.386	48.0601
	2.606	5.56863		1.978	10.8312		0.948	15.2871		-0.248	26.8421		-0.425	48.1186
	2.902	5.68172		1.923	10.9926		1.251	15.2993		-0.001	27.0316		-0.591	48.3046
	3.034	5.7035		1.841	11.1535		1.177	15.3852		-0.026	27.209		-1.056	48.5081
	2.832	5.99739		1.703	11.4626		0.99	15.4515		0.145	27.528		-0.459	48.5987
	2.72	6.0394		1.664	11.5638		0.929	15.6491		-0.015	27.917		-0.29	48.8338
	2.543	6.09685		2.036	11.5737		1.082	15.7464		-0.199	27.9177		-0.903	48.8682
	2.824	6.1775		1.333	11.6256		1.046	15.7619		-0.115	28.0184		-0.415	48.9378
	2.723	6.35832		2.219	11.7344		1.01	15.8409		-0.123	28.1739		-0.539	49.1179
	2.604	6.44362		1.729	11.8058		0.587	15.913		0.05	28.19		-0.586	49.2789
	2.435	6.5606		1.601	11.8899		1.04	16.278		-0.343	28.2564		-0.221	49.3245
	2.231	6.57151		1.357	12.0573		0.955	16.3022		-0.054	28.3206		-0.573	49.6958
	2.505	6.64632		1.435	12.1655		0.875	16.482		0.131	28.3756		-0.248	49.8408
	1.962	6.93944		1.508	12.4467		0.795	16.496		-0.127	28.55		-0.347	49.8645
	2.699	6.94696		1.206	12.7195		1.105	16.8887		-0.082	28.5904		-0.339	50.1097
	2.022	6.99492		1.598	12.791		1.042	17.0294		-0.222	28.7152		-0.646	50.1446
	2.152	7.08362		1.147	12.8138		0.559	17.0537		-0.373	28.9306		-0.568	50.5751
	1.993	7.22098		0.915	13.0502		1.071	17.1073		-0.105	28.9769		-0.696	50.6701
	2.085	7.55129		1.553	13.0813		0.964	17.1654		-0.162	29.0007		-0.873	50.7689
	1.723	7.62208		1.025	13.1437		1.013	17.1992		-0.321	29.2283		-0.956	50.8142
	2.049	7.64081		1.62	13.3085		0.772	17.2287		-0.235	29.3277		-0.451	50.8502
	1.952	7.64613		1.572	13.4877		0.447	17.4642		-0.246	29.4549		-0.489	51.0598
	2.102	7.78222		1.64	13.5787		0.884	17.554		-0.111	29.9039		-0.387	51.3285
	2.306	7.80657		1.577	13.7163		0.727	17.665		-0.004	29.9114		-0.397	51.7275
	2.165	7.88587		1.472	13.7305		0.819	17.723		-0.37	30.0021		-0.508	51.8885
	1.786	8.04763		1.01	14.0017		0.759	17.8493		-0.218	30.0303		-0.721	52.0492
	1.856	8.08385		1.466	14.0885		0.67	17.9859		-0.23	30.1262		-0.431	52.0987
	2.257	8.26158		0.991	14.4707		0.398	18.2413		-0.4	30.1966		-0.838	52.2791
	1.963	8.53258		1.183	14.6064		0.779	18.4347		0.081	30.341		-0.31	52.5696
	2.468	8.58008		1.471	14.6809		0.773	18.6628		-0.261	30.3647		-0.753	52.7007
	1.7	8.69537		1.326	14.6974		0.671	18.6736		-0.648	30.6222		-0.549	52.8256
	1.815	8.82795		1.167	14.9211		0.399	18.7352		-0.621	30.6784		-0.286	52.8699
	2.074	8.88495		1.148	15.183		1.05	18.7371		-0.402	30.9098		-0.522	52.8784
	1.947	8.90079		0.689	15.1971		0.94	18.7749		-0.237	31.1947		-0.523	53.3043
	2.22	9.09562		0.904	15.4232		0.566	18.9349		0.486	31.2283		-0.509	53.5585
	1.885	9.27937		1.075	15.6322		0.728	18.9706		-0.254	31.4266		-0.771	53.9012
	1.667	9.39238		0.766	15.6438		0.84	19.0093		-0.873	31.4518		-0.389	53.9885
	1.722	9.40635		0.956	15.8062		0.496	19.1235		-0.221	31.6341		-0.421	53.9956
	1.833	9.42298		0.844	15.8926		0.789	19.1506		-0.286	31.6791		-0.576	54.1689
	2.516	9.6781		0.896	16.1792		0.709	19.5463		-0.721	31.7896		-0.295	54.3571
	1.773	9.69894		0.955	16.2906		0.629	19.8519		-0.223	31.9387		-0.622	54.6661
	1.129	10.1219		0.877	16.3364		0.803	19.9367		-0.128	31.9388		-0.206	54.6813
	1.822	10.2201		1.302	16.6351		0.466	20.0737		0.154	32.3745		-0.372	54.948
	1.852	10.2782		0.816	16.792		0.007	20.1667		0.053	32.4964		-1.059	55.2545
	1.423	10.3237		0.66	16.8796		0.124	20.4436		-0.463	32.531		-0.583	55.4631
	1.758	10.4692		0.948	17.0613		0.397	20.4562		-0.269	32.7156		-0.343	55.7493
	1.546	10.6991		0.752	17.0729		0.392	20.4737		-0.36	32.8041		-0.862	55.8086
	1.059	10.7864		1.298	17.5175		0.612	20.5294		-0.24	32.8074		-0.263	56.159
	1.501	10.858		0.643	17.6027		0.895	20.5948		-0.252	33.3082		-0.313	56.2297
	1.469	11.0842		0.833	17.7402		0.833	20.6307		-0.458	33.3215		-0.397	56.4469
	1.1	11.1439		0.415	17.754		0.244	20.8058		-0.127	33.3549		-0.536	56.6656
	1.655	11.2853		0.555	17.9448		0.605	20.945		-0.286	33.4663		-0.377	57.0289
	1.835	11.3007		0.608	18.1339		0.732	21.0024		-0.575	33.5199		-0.534	57.2965
	1.479	11.4502		0.466	18.5401		0.176	21.044		-0.376	33.5385		-0.41	57.3185
	1.461	11.6246		0.762	18.6352		-0.01	21.2947		-0.948	33.5827		-0.328	57.4679
	1.108	11.7269		-0.212	18.7307		0.032	21.3204		-0.232	33.7278		-0.33	57.7553
	1.587	11.7339		0.688	18.7664		0.373	21.4471		-0.547	34.0449		-0.384	58.0018
	1.446	12.04		0.346	18.8988		0.334	21.8442		-0.519	34.4167		-0.431	58.2541
	1.479	12.1796		0.5	19.3568		0.606	22.0844		-0.556	34.6281		-0.265	58.4282
	0.69	12.2105		0.617	19.4261		0.207	22.149		-0.373	34.6657		-0.441	58.62
	1.5	12.3531		0.286	19.5136		0.032	22.1653		-0.307	34.767		-0.448	59.215
	0.973	12.3813		0.698	19.5958		0.448	22.2372		-0.599	34.8462		-0.362	59.2368
	0.959	12.8059		0.476	19.6453		0.166	22.2663		-0.628	34.9937		-0.211	59.2627
	1.303	12.8376		0.519	20.0036		0.25	22.3354		-0.479	35.0321		-0.608	59.7193
	1.73	12.839		0.445	20.2708		0.294	22.381		-0.409	35.3555		-0.359	59.8564
	1.446	13.0147		0.569	20.4304		0.122	22.6055		-0.647	35.4775		-0.129	60.2101
	0.925	13.0278		0.258	20.6637		0.09	22.6624		-0.139	35.5613		-0.019	60.6743
	1.297	13.156		0.074	20.7831		0.085	22.8868		-0.343	35.5951		-0.406	61.011
	0.83	13.4256		0.686	20.9848		0.196	23.1935		-0.376	35.6672		-0.425	61.1207
	1.189	13.7541		0.032	21.276		0.14	23.2739		-0.447	36.0925		-0.3	61.4292
	0.716	13.9176		0.411	21.3128		0.1	23.3579		-0.352	36.3562		-0.227	61.6617
	1.531	14.0031		-0.062	21.5987		-0.263	23.4117		-0.784	36.7249		-0.811	61.7135
	1.091	14.0522		0.284	21.8513		0.149	23.767		-0.727	36.749		0.008	62.181
	0.908	14.2256		0.493	21.9381		0.426	23.8227		-0.621	36.7695		-0.042	62.6513
	0.881	14.4873		0.227	22.2929		0.035	23.8808		-0.382	36.8024		-0.344	62.7138
	0.922	14.5605		-0.157	22.6039		-0.018	23.91		-0.587	36.9177		-0.315	63.0425
	0.794	14.6669		0.511	22.6533		0.437	23.9927		-0.712	36.9336		-0.157	63.5738
	1.072	14.7059		0.036	22.7153		0.741	24.3461		-0.33	37.1639		-0.363	63.7656
	1.549	14.7234		0.209	23.0187		0.668	24.4516		-0.47	37.4649		-0.24	64.0158
	0.762	15.0766		0.457	23.0743		-0.106	24.5577		-0.357	37.52		-0.267	64.7292
	1.337	15.2538		0.267	23.4857		-0.09	24.7266		-0.576	37.8107		-0.403	65.0603
	1.236	15.5461		0.019	23.7257		0.003	24.7371		-0.873	37.8131		-0.287	65.4149
	0.868	15.6313		0.221	23.7734		0.497	24.7413		-0.567	38.1183		-0.233	65.7106
	0.503	15.7151		0.071	24.1782		0.389	25.328		-0.613	38.2726		-0.507	65.9736
	1.031	15.7848		0.053	24.381		-0.179	25.3731		-0.829	38.3878		-0.202	66.5867
	0.842	15.9668		0.045	24.6555		0.239	25.3847		-0.321	38.5505		-0.355	67.0946
	0.577	16.229		0.319	24.6855		0.072	25.4182		-0.367	38.6554		-0.479	67.346
	0.865	16.2526		0.578	24.972		-0.232	25.525		-0.859	39.0105		-0.344	67.9789
	0.907	16.5316		0.199	25.413		-0.227	25.5255		-0.743	39.0437		-0.2	68.4579
	0.783	16.7373		-0.245	25.5781		-0.147	25.6082		-0.977	39.0723		-0.269	69.272
	1.021	16.8571		-0.096	25.6627		-0.128	25.7914		-0.267	39.4002		-0.364	69.9636
	0.742	17.1944		0.101	25.9695		-0.209	25.9529		-2.022	39.4922		-0.367	70.355
	0.018	17.2413		0.175	26.0955		0.006	26.3601		-0.38	39.9373		-0.308	71.2514
	0.711	17.5417		0.163	26.5309		-0.283	26.5883		-0.639	40.1053		-0.263	72.2734
	1.484	17.5689		-0.15	26.5857		0.026	26.6358		-0.505	40.1139		-0.297	73.2197
	0.767	17.7791		-0.108	26.8602		-0.084	26.6428		-0.75	40.1695		-0.267	74.1302
	0.551	17.9304		-0.09	27.3457		-0.128	26.7657		-0.339	40.4038
	0.442	18.2997		-0.127	27.5041		0.04	27.0647		-0.13	40.6038
	0.692	18.5353		0.212	27.8475		-0.203	27.0717		-0.239	40.8324
	0.679	18.5396		-0.114	27.906		-0.136	27.3368		-0.179	41.1765
	0.563	18.715		-0.018	28.2391		-0.239	27.3506		-0.343	41.1772
	0.604	18.8676		-0.137	28.7666		-1.003	27.5167		-1.118	41.2247
	0.953	19.1176		-0.097	29.1896		0.076	27.5668		-0.331	41.561
	0.801	19.3508		-0.16	29.5759		-0.033	27.5799		-0.453	41.932
	0.649	19.4781		0.369	29.6429		-0.157	27.7617		-0.48	42.0766
	0.559	19.7154		-0.135	29.787		-0.154	27.9484		-0.496	42.1194
	0.752	20.2001		-0.101	30.1202		0.039	28.2242		-0.538	42.1803
	0.627	20.2718		-0.159	30.7436		-0.34	28.5569		-0.7	42.2851
	0.622	20.2719		-0.153	31.0749		-0.179	28.7415		-0.241	42.6234
	0.446	20.7088		0.188	31.482		0.131	28.7586		-0.975	42.7651
	0.846	20.7931		-0.157	31.7658		-0.503	28.7748		-0.877	43.2381
	0.545	21.0893		-0.125	31.8881		-0.34	28.7889		-0.387	43.3081
	0.509	21.5311		-0.155	32.9598		-0.234	28.8275		-0.893	43.5596
	1.028	21.8493		-0.066	33.247		-0.033	29.0883		-0.59	43.7132
	0.425	21.9216		-0.178	33.5988		-0.183	29.2833		-0.827	43.9915
	0.58	22.2037		-0.193	33.8328		0.085	29.3703		-1.156	44.091
	0.639	22.3399		-0.177	34.9507		-0.278	29.715		-0.425	44.2905
	0.402	22.4227		-0.211	35.1169		-0.292	29.7344		-0.716	44.6202
	0.434	22.8232		-0.185	35.7084		-0.393	30.0076		-0.587	44.6687
	0.462	23.2863		-0.234	37.0549		-0.242	30.1081		-0.655	45.0888
	0.902	23.4524		-0.196	37.708		-0.555	30.3558		-0.611	45.4685
	0.296	23.654		-0.225	38.9406		0.018	30.4523		-0.733	45.5074
	0.363	24.1093		-0.217	40.9099		-0.161	30.495		-0.459	45.6753
	0.357	24.3155					-0.268	30.8866		-0.612	45.8542
	0.201	24.4784					-0.527	30.8884		-1.061	46.0911
	0.628	25.2048					-0.425	30.9227		-0.411	46.4799
	0.252	25.4816					0.113	31.2256		-0.451	46.5177
	0.106	25.7797					-1.027	31.3158		-0.887	46.7373
	0.331	26.0891					-0.501	31.7615		-0.513	47.0558
	0.188	26.3474					-0.096	31.7831		-0.371	47.3593
	0.097	26.865					-0.44	31.9908		-0.455	47.6295
	0.291	27.3756					-0.466	32.0236		-0.255	47.7069
	0.143	27.5639					-0.114	32.2584		-0.374	48.0363
	0.237	28.1329					-0.357	32.4656		-0.654	48.4497
	0.112	28.5801					0.014	32.6832		-0.838	48.8157
	0.192	29.3943					-0.911	32.9993		-0.63	48.9853
	0.285	30.0142					-0.037	33.0178		-0.525	49.1929
	0.138	30.336					-0.276	33.0307		-0.714	49.5949
	0.24	31.2622					-0.191	33.3353		-0.521	49.8387
	0.187	32.1915					-0.141	33.7881		-1.009	50.1144
	0.287	33.0552					-0.36	33.8879		-0.934	50.352
	0.237	33.9739					-0.542	33.9035		-1.177	50.8243
							-0.314	34.0023		-0.265	51.0036
							-0.347	34.0923		-0.968	51.5243
							-0.547	34.4323		-1.107	52.1693
							-0.386	34.5402		-1.093	52.3606
							-0.109	34.9852		-0.823	53.0025
							-0.194	35.1147		-0.525	53.4472
							-0.428	35.33		-0.471	54.2499
							-0.809	35.5593		-0.384	54.3329
							-0.412	35.7478		-1.103	55.0697
							-0.999	35.8187		-1.221	55.4248
							-0.205	36.0685		-1.102	56.4708
							-0.432	36.0865		-1.137	57.3948
							-0.375	36.3921		-1.188	58.4077
							-0.436	36.4116		-0.947	59.325
							-0.443	36.8357
							-0.441	37.2431
							-0.47	37.2748
							-0.226	37.4359
							-0.756	37.5985
							-0.989	37.8088
							-0.291	38.2552
							-0.93	38.2595
							-0.549	38.4473
							-0.29	38.7732
							-0.833	39.1081
							-0.828	39.3557
							-0.159	39.4284
							-0.141	39.7674
							-0.615	40.1567
							-0.367	40.3649
							-0.555	40.5458
							-0.414	40.7189
							-1.16	40.8998
							-0.985	41.25
							-0.39	41.5424
							-0.836	41.7922
							-0.63	42.0601
							-1.031	42.4864
							-0.133	42.6723
							-0.863	42.7419
							-0.777	43.197
							-0.99	43.8457
							-0.462	44.0152
							-0.804	44.5866
							-0.709	44.6408
							-0.12	44.6524
							-0.465	45.1151
							-0.413	45.8627
							-0.264	45.9593
							-0.696	46.4806
							-1.051	46.7102
							-1.156	47.0699
							-0.75	48.0845
							-0.455	48.391
							-0.091	48.7049
							-0.987	49.0034
							-1.085	50.0137
							-0.955	50.3343
							-0.907	50.9342
							-1.186	52.3475
							-0.031	52.9274
							-0.427	54.2874

## Sheet: Figure 3g
Figure 3g
Silicone CY 52-276 9:10
	θ* (°)	R/R0 (-)			θ* (°)	R/R0 (-)
rH = 15%	108.7	0.97721		rH = 90%	112.906	0.94951
	106.168	0.98977			110.608	1
	106.597	0.99423			107.568	1.00967
	102.409	0.99768			105.9	1.02255
	100.883	1			104.328	1.02255
	100.36	1			103.091	1.02256
	99.3315	1			102.34	1.02363
	98.498	1			101.837	1.02148
	97.031	1			100.47	1.01503
	96.262	0.99768			99.9275	1.01288
	95.2705	0.99768			99.055	1.00751
	93.4895	0.99313			97.5105	1.00107
	90.81	0.98863			95.3845	0.98927
	88.5405	0.98631			94.325	0.98067
	86.2595	0.97622			92.2652	0.96669
	85.498	0.97262			93.2383	0.94952
	82.6645	0.96485			93.0069	0.93232
	79.3925	0.95665			92.1601	0.90976
	75.45	0.9476			91.4758	0.8883
	70.2205	0.9441			91.6928	0.86359
	70.7864	0.93496			91.0916	0.83996
	67.8639	0.92802			92.6512	0.81954
	63.7209	0.91327			90.4487	0.79806
	58.7868	0.90531			88.9131	0.77121
	54.4958	0.88939			89.3262	0.74328
	48.9768	0.86535			90.0882	0.72179
	44.6456	0.83122			87.2588	0.69442
	41.6813	0.79351			87.0069	0.67024
	38.8499	0.75146			87.3128	0.64043
	35.836	0.70599			86.4197	0.61304
	27.2191	0.65713			82.1488	0.60015
	23.3925	0.5809			85.0975	0.58485
	13.319	0.50099			84.093	0.57116
	0	0			82.6122	0.55585
					80.5451	0.54135
					80.632	0.52524
					79.9286	0.5059
					77.1671	0.49061
					74.986	0.47212
					72.8098	0.45195
					77.5657	0.43345
					70.7506	0.41487
					65.6748	0.39716
					67.3441	0.37543
					61.8996	0.34721
					59.1319	0.3247
					54.1392	0.2997
					46.3089	0.27149
					41.5516	0.23928
					0	0

[truncated: 18 more sheets: Figure 3h, Figure 3i, Figure 4, Figure 5b, Figure 5c, Figure 5d, Figure 6c, Figure 6d, Figure 6e, Figure 6f, Supplementary Figure 1, Supplementary Figure 4, Supplementary Figure 5, Supplementary Figure 6, Supplementary Figure 7, Supplementary Figure 8, Supplementary Figure 10, Supplementary Figure 11c]
